# Supplementary material for: The low affinity neurotrophin receptor CD271 regulates phenotype switching in melanoma
Source: Nat Commun. 2017 Dec 7;8:1988. doi: 10.1038/s41467-017-01573-6 (PMC5719420; doi:10.1038/s41467-017-01573-6)
Supplement: Supplementary file 4 — Supplementary Data 1 [file 41467_2017_1573_MOESM4_ESM.xlsx]

## Sheet: UP
Gene Description	Entrez Gene ID	Ensembl Gene ID	Gene Symbol	log2 Signal	log2 Ratio	pValue	fdr
S100 calcium binding protein A2 [Source:HGNC Symbol;Acc:10492]	6273	ENSG00000196754	S100A2	2.814	1.95	3.891e-05	0.07408
serpin peptidase inhibitor, clade E (nexin, plasminogen activator inhibitor type 1), member 1 [Source:HGNC Symbol;Acc:8583]	5054	ENSG00000106366	SERPINE1	5.423	1.943	7.011e-05	0.09657
insulin-like growth factor binding protein 5 [Source:HGNC Symbol;Acc:5474]	3488	ENSG00000115461	IGFBP5	4.307	1.868	1.927e-05	0.07408
Y RNA [Source:RFAM;Acc:RF00019]		ENSG00000199866	Y_RNA	3.06	1.837	0.006746	0.1483
dickkopf 1 homolog (Xenopus laevis) [Source:HGNC Symbol;Acc:2891]	22943	ENSG00000107984	DKK1	5.501	1.661	9.919e-05	0.09657
VGF nerve growth factor inducible [Source:HGNC Symbol;Acc:12684]	7425	ENSG00000128564	VGF	6.364	1.481	0.02435	0.18
2-oxoglutarate and iron-dependent oxygenase domain containing 2 [Source:HGNC Symbol;Acc:25823]	79676	ENSG00000111325	OGFOD2	2.382	1.465	0.007099	0.1502
collagen, type VI, alpha 3 [Source:HGNC Symbol;Acc:2213]	1293	ENSG00000163359	COL6A3	4.09	1.451	0.0003897	0.09657
TIMP metallopeptidase inhibitor 3 [Source:HGNC Symbol;Acc:11822]	7078	ENSG00000100234	TIMP3	7.135	1.408	3.193e-05	0.07408
C1q and tumor necrosis factor related protein 9 [Source:HGNC Symbol;Acc:28732]	338872	ENSG00000240654	C1QTNF9	2.295	1.393	0.00127	0.1236
early growth response 2 [Source:HGNC Symbol;Acc:3239]	1959	ENSG00000122877	EGR2	6.324	1.365	0.002709	0.1254
plasminogen activator, urokinase receptor [Source:HGNC Symbol;Acc:9053]	5329	ENSG00000011422	PLAUR	6.539	1.341	0.0006477	0.0992
KIAA1199 [Source:HGNC Symbol;Acc:29213]	57214	ENSG00000103888	KIAA1199	4.4	1.284	0.0006631	0.0992
transforming growth factor, beta-induced, 68kDa [Source:HGNC Symbol;Acc:11771]	100653157; 100652886; 7045	ENSG00000120708	TGFBI	4.151	1.284	0.007204	0.1502
integrin, alpha 3 (antigen CD49C, alpha 3 subunit of VLA-3 receptor) [Source:HGNC Symbol;Acc:6139]	3675	ENSG00000005884	ITGA3	5.057	1.281	4.279e-05	0.07408
immediate early response 3 [Source:HGNC Symbol;Acc:5392]	8870	ENSG00000137331	IER3	7.661	1.252	0.0002715	0.09657
ephrin-A3 [Source:HGNC Symbol;Acc:3223]	1944	ENSG00000143590	EFNA3	4.514	1.251	0.005697	0.1423
spondin 2, extracellular matrix protein [Source:HGNC Symbol;Acc:11253]	100130872; 10417	ENSG00000159674	SPON2	2.563	1.227	0.0003493	0.09657
CD9 molecule [Source:HGNC Symbol;Acc:1709]	100653288; 100652804; 928	ENSG00000010278	CD9	6.064	1.214	0.0007019	0.0992
nerve growth factor receptor [Source:HGNC Symbol;Acc:7809]	4804	ENSG00000064300	NGFR	3.111	1.19	0.0002663	0.09657
interleukin 10 [Source:HGNC Symbol;Acc:5962]	3586	ENSG00000136634	IL10	5.046	1.188	0.009853	0.1606
				1.493	1.169	0.01175	0.1655
troponin T type 1 (skeletal, slow) [Source:HGNC Symbol;Acc:11948]	7138	ENSG00000105048	TNNT1	5.104	1.15	0.0001398	0.09657
lipoprotein lipase [Source:HGNC Symbol;Acc:6677]	4023	ENSG00000175445	LPL	3.871	1.142	0.0005822	0.09657
activated leukocyte cell adhesion molecule [Source:HGNC Symbol;Acc:400]	214	ENSG00000170017	ALCAM	6.093	1.134	0.001982	0.1254
alpha-2-macroglobulin [Source:HGNC Symbol;Acc:7]	2	ENSG00000175899	A2M	7.142	1.107	0.002561	0.1254
Uncharacterized protein [Source:UniProtKB/TrEMBL;Acc:H0YKK8]		ENSG00000259373	RP11-445F12.2	3.136	1.098	0.002071	0.1254
zinc finger protein 765 [Source:HGNC Symbol;Acc:25092]	91661	ENSG00000196417	ZNF765	1.909	1.084	0.01273	0.1658
cytochrome P450, family 24, subfamily A, polypeptide 1 [Source:HGNC Symbol;Acc:2602]	1591	ENSG00000019186	CYP24A1	2.324	1.08	0.007769	0.1546
Rho guanine nucleotide exchange factor (GEF) 5 [Source:HGNC Symbol;Acc:13209]	7984	ENSG00000050327	ARHGEF5	2.418	1.073	0.01026	0.1627
	100287896	ENSG00000254837	AP001372.2	2.681	1.059	0.0001097	0.09657
hedgehog interacting protein [Source:HGNC Symbol;Acc:14866]	64399	ENSG00000164161	HHIP	2.481	1.058	0.0002923	0.09657
cytochrome P450, family 2, subfamily D, polypeptide 7 pseudogene 1 [Source:HGNC Symbol;Acc:2624]		ENSG00000205702	CYP2D7P1	2.102	1.055	0.01498	0.168
protein tyrosine phosphatase, receptor type, E [Source:HGNC Symbol;Acc:9669]	5791	ENSG00000132334	PTPRE	3.875	1.052	0.0005719	0.09657
phosphatidic acid phosphatase type 2 domain containing 1A [Source:HGNC Symbol;Acc:23531]	196051	ENSG00000203805	PPAPDC1A	3.939	1.043	0.0004328	0.09657
ubiquilin 4 [Source:HGNC Symbol;Acc:1237]	56893	ENSG00000160803	UBQLN4	3.441	1.023	0.004616	0.1363
family with sequence similarity 19 (chemokine (C-C motif)-like), member A5 [Source:HGNC Symbol;Acc:21592]	25817	ENSG00000219438	FAM19A5	3.645	1.018	0.0005417	0.09657
immunoglobulin kappa variable 1D-8 [Source:HGNC Symbol;Acc:5759]		ENSG00000239819	IGKV1D-8	2.42	1.015	0.003762	0.1339
		ENSG00000180770	RP11-93K22.8	4.7	1.012	0.02557	0.1816
zinc finger protein 36, C3H type, homolog (mouse) [Source:HGNC Symbol;Acc:12862]	7538	ENSG00000128016	ZFP36	6.859	1.009	0.0002286	0.09657
growth arrest and DNA-damage-inducible, beta [Source:HGNC Symbol;Acc:4096]	4616	ENSG00000099860	GADD45B	3.698	1.005	0.02214	0.1767
baculoviral IAP repeat containing 7 [Source:HGNC Symbol;Acc:13702]	79444	ENSG00000101197	BIRC7	5.911	1.003	0.0003589	0.09657
chromosome 18 open reading frame 54 [Source:HGNC Symbol;Acc:13796]	162681	ENSG00000166845	C18orf54	2.505	0.9877	0.001798	0.1254
cadherin 19, type 2 [Source:HGNC Symbol;Acc:1758]	28513	ENSG00000071991	CDH19	6.389	0.9824	0.000206	0.09657
Y RNA [Source:RFAM;Acc:RF00019]		ENSG00000206669	Y_RNA	1.527	0.9798	0.02524	0.1815
phospholipase B1 [Source:HGNC Symbol;Acc:30041]	151056	ENSG00000163803	PLB1	2.561	0.9779	0.001671	0.1254
5'-nucleotidase, ecto (CD73) [Source:HGNC Symbol;Acc:8021]	4907	ENSG00000135318	NT5E	5.924	0.9771	0.001303	0.1236
TIMP metallopeptidase inhibitor 1 [Source:HGNC Symbol;Acc:11820]	7076	ENSG00000102265	TIMP1	8.193	0.9723	0.001332	0.1236
nicotinamide N-methyltransferase [Source:HGNC Symbol;Acc:7861]	4837	ENSG00000166741	NNMT	3.794	0.9573	0.1266	0.3345
L1 cell adhesion molecule [Source:HGNC Symbol;Acc:6470]	3897	ENSG00000198910	L1CAM	7.201	0.9441	0.0003489	0.09657
adrenomedullin [Source:HGNC Symbol;Acc:259]	133	ENSG00000148926	ADM	3.471	0.9405	0.002408	0.1254
prostate transmembrane protein, androgen induced 1 [Source:HGNC Symbol;Acc:14107]	56937	ENSG00000124225	PMEPA1	2.858	0.9384	0.0005678	0.09657
immunoglobulin heavy variable 1-24 [Source:HGNC Symbol;Acc:5551]	100130811	ENSG00000211950	IGHV1-24	1.296	0.9377	0.008698	0.1579
integrin, alpha 6 [Source:HGNC Symbol;Acc:6142]	3655	ENSG00000091409	ITGA6	5.882	0.9339	0.01063	0.1655
tubulin, alpha 3d [Source:HGNC Symbol;Acc:24071]	113457; 7278	ENSG00000075886	TUBA3D	3.799	0.9317	0.0005788	0.09657
ubiquitin specific peptidase 12 [Source:HGNC Symbol;Acc:20485]	219333	ENSG00000152484	USP12	3.864	0.9179	0.0031	0.1317
CXXC finger protein 5 [Source:HGNC Symbol;Acc:26943]	51523	ENSG00000171604	CXXC5	3.531	0.9166	0.0002157	0.09657
solute carrier family 2 (facilitated glucose transporter), member 1 [Source:HGNC Symbol;Acc:11005]	6513	ENSG00000117394	SLC2A1	5.22	0.9152	0.009578	0.159
ubiquitin-conjugating enzyme E2C [Source:HGNC Symbol;Acc:15937]	11065	ENSG00000175063	UBE2C	7.53	0.9152	0.001187	0.1236
spindle and kinetochore associated complex subunit 1 [Source:HGNC Symbol;Acc:28109]	220134	ENSG00000154839	SKA1	4.068	0.9025	0.001521	0.1236
Ras association (RalGDS/AF-6) and pleckstrin homology domains 1 [Source:HGNC Symbol;Acc:14436]	65059	ENSG00000173166	RAPH1	4.613	0.9022	0.003057	0.1315
long intergenic non-protein coding RNA 94 [Source:HGNC Symbol;Acc:24742]	266655	ENSG00000235106	LINC00094	1.469	0.8881	0.002267	0.1254
transmembrane and tetratricopeptide repeat containing 2 [Source:HGNC Symbol;Acc:25440]	160335	ENSG00000179104	TMTC2	3.706	0.8865	0.03558	0.1993
KIAA0101 [Source:HGNC Symbol;Acc:28961]	9768	ENSG00000166803	KIAA0101	4.794	0.8741	0.03135	0.1899
Y RNA [Source:RFAM;Acc:RF00019]		ENSG00000201900	Y_RNA	4.725	0.8682	0.07	0.2547
zinc finger and BTB domain containing 42 [Source:HGNC Symbol;Acc:32550]	100128927	ENSG00000179627	ZBTB42	2.59	0.8665	0.0428	0.2096
high mobility group AT-hook 1 [Source:HGNC Symbol;Acc:5010]	100130009; 3159	ENSG00000137309	HMGA1	5.509	0.8611	0.0002985	0.09657
nuclear receptor subfamily 4, group A, member 2 [Source:HGNC Symbol;Acc:7981]	4929	ENSG00000153234	NR4A2	6.224	0.8611	0.0004101	0.09657
stanniocalcin 1 [Source:HGNC Symbol;Acc:11373]	6781	ENSG00000159167	STC1	4.303	0.8594	0.08663	0.2796
immunoglobulin heavy variable 3-35 (non-functional) [Source:HGNC Symbol;Acc:5598]		ENSG00000211957	IGHV3-35	2.433	0.858	0.1229	0.3297
sema domain, immunoglobulin domain (Ig), short basic domain, secreted, (semaphorin) 3B [Source:HGNC Symbol;Acc:10724]		ENSG00000012171	SEMA3B	2.27	0.8561	0.0007235	0.1002
chondroitin sulfate proteoglycan 4 [Source:HGNC Symbol;Acc:2466]	1464	ENSG00000173546	CSPG4	3.746	0.8458	0.001415	0.1236
				2.894	0.8393	0.04676	0.216
coiled-coil domain containing 121 [Source:HGNC Symbol;Acc:25833]	79635	ENSG00000176714	CCDC121	2.824	0.8312	0.08429	0.2763
arrestin domain containing 3 [Source:HGNC Symbol;Acc:29263]	57561	ENSG00000113369	ARRDC3	4.896	0.824	0.0003533	0.09657
hippocalcin-like 1 [Source:HGNC Symbol;Acc:5145]	3241	ENSG00000115756	HPCAL1	5.055	0.8233	0.001734	0.1254
MAM domain containing glycosylphosphatidylinositol anchor 1 [Source:HGNC Symbol;Acc:19267]	266727	ENSG00000112139	MDGA1	2.362	0.823	0.009031	0.1579
transforming growth factor, beta 1 [Source:HGNC Symbol;Acc:11766]	7040	ENSG00000105329	TGFB1	4.933	0.8161	0.0008571	0.1079
FEZ family zinc finger 1 [Source:HGNC Symbol;Acc:22788]	389549	ENSG00000128610	FEZF1	3.422	0.8136	0.0005857	0.09657
T cell receptor alpha constant [Source:HGNC Symbol;Acc:12029]		ENSG00000229164	TRAC	1.764	0.8118	0.00277	0.1254
elaC homolog 1 (E. coli) [Source:HGNC Symbol;Acc:14197]	55520	ENSG00000141642	ELAC1	2.618	0.8056	0.1261	0.3337
Y RNA [Source:RFAM;Acc:RF00019]		ENSG00000207247	Y_RNA	2.407	0.8044	0.4414	0.6345
acyl-CoA synthetase medium-chain family member 2B [Source:HGNC Symbol;Acc:30931]	348158	ENSG00000066813	ACSM2B	3.185	0.8007	0.001415	0.1236
early growth response 3 [Source:HGNC Symbol;Acc:3240]	1960	ENSG00000179388	EGR3	4.618	0.7988	0.1359	0.3463
Y RNA [Source:RFAM;Acc:RF00019]		ENSG00000200860	Y_RNA	1.502	0.7973	0.01338	0.1675
tenascin C [Source:HGNC Symbol;Acc:5318]	3371	ENSG00000041982	TNC	6.633	0.7917	0.04506	0.2134
transthyretin [Source:HGNC Symbol;Acc:12405]	7276	ENSG00000118271	TTR	3.952	0.7917	0.004145	0.1339
polo-like kinase 1 [Source:HGNC Symbol;Acc:9077]	5347	ENSG00000166851	PLK1	5.352	0.7914	0.004613	0.1363
potassium intermediate/small conductance calcium-activated channel, subfamily N, member 4 [Source:HGNC Symbol;Acc:6293]	3783	ENSG00000104783	KCNN4	2.829	0.7911	0.002272	0.1254
WD repeat domain 92 [Source:HGNC Symbol;Acc:25176]	116143	ENSG00000243667	WDR92	1.448	0.7899	0.06119	0.2403
cadherin 24, type 2 [Source:HGNC Symbol;Acc:14265]	64403	ENSG00000139880	CDH24	2.844	0.7868	0.0004434	0.09657
leukemia inhibitory factor [Source:HGNC Symbol;Acc:6596]	3976	ENSG00000128342	LIF	2.145	0.7859	0.08709	0.28
DEP domain containing 1 [Source:HGNC Symbol;Acc:22949]	55635	ENSG00000024526	DEPDC1	5.459	0.7815	0.0005021	0.09657
cysteine-rich protein 2 [Source:HGNC Symbol;Acc:2361]	1397	ENSG00000182809	CRIP2	3.673	0.7805	0.002115	0.1254
SPANX family, member D [Source:HGNC Symbol;Acc:14332]	171489; 64648	ENSG00000196406	SPANXD	1.948	0.7721	0.01648	0.1697
interleukin 11 [Source:HGNC Symbol;Acc:5966]	3589	ENSG00000095752	IL11	3.732	0.769	0.001369	0.1236
zinc finger protein 689 [Source:HGNC Symbol;Acc:25173]	115509	ENSG00000156853	ZNF689	3.287	0.7689	0.1113	0.3145
protein phosphatase 1, regulatory subunit 18 [Source:HGNC Symbol;Acc:29413]	170954	ENSG00000146112	PPP1R18	5.362	0.7654	0.0007633	0.1036
MAD2 mitotic arrest deficient-like 1 (yeast) [Source:HGNC Symbol;Acc:6763]	4085	ENSG00000164109	MAD2L1	5.127	0.7629	0.00238	0.1254
ecotropic viral integration site 2B [Source:HGNC Symbol;Acc:3500]	2124	ENSG00000185862	EVI2B	4.504	0.7609	0.007217	0.1502
vascular endothelial growth factor A [Source:HGNC Symbol;Acc:12680]	7422	ENSG00000112715	VEGFA	5.725	0.7596	0.0005389	0.09657
Cbp/p300-interacting transactivator, with Glu/Asp-rich carboxy-terminal domain, 1 [Source:HGNC Symbol;Acc:1986]	4435	ENSG00000125931	CITED1	5.772	0.7528	0.0006256	0.0992
interleukin 28B (interferon, lambda 3) [Source:HGNC Symbol;Acc:18365]	282617	ENSG00000197110	IL28B	3.245	0.7487	0.04241	0.2089
COX14 cytochrome c oxidase assembly homolog (S. cerevisiae) [Source:HGNC Symbol;Acc:28216]	84987	ENSG00000178449	COX14	1.774	0.7482	0.064	0.2453
				1.719	0.748	0.002247	0.1254
		ENSG00000218227	RP11-889L3.1	2.199	0.7472	0.002054	0.1254
RUN domain containing 1 [Source:HGNC Symbol;Acc:25418]	146923	ENSG00000198863	RUNDC1	3.275	0.7459	0.00739	0.151
nudix (nucleoside diphosphate linked moiety X)-type motif 14 [Source:HGNC Symbol;Acc:20141]	256281	ENSG00000183828	NUDT14	2.285	0.7456	0.1057	0.3075
B-cell CLL/lymphoma 6 [Source:HGNC Symbol;Acc:1001]	604	ENSG00000113916	BCL6	5.614	0.7445	0.001626	0.1254
TSC22 domain family, member 3 [Source:HGNC Symbol;Acc:3051]	1831	ENSG00000157514	TSC22D3	2.148	0.7445	0.002371	0.1254
NDC80 kinetochore complex component homolog (S. cerevisiae) [Source:HGNC Symbol;Acc:16909]	10403	ENSG00000080986	NDC80	5.323	0.7428	0.008856	0.1579
programmed cell death 6 [Source:HGNC Symbol;Acc:8765]	10016	ENSG00000249915	PDCD6	3.008	0.7423	0.008869	0.1579
fibronectin 1 [Source:HGNC Symbol;Acc:3778]	2335	ENSG00000115414	FN1	9.467	0.7407	0.001111	0.1236
peroxisomal membrane protein 2, 22kDa [Source:HGNC Symbol;Acc:9716]	5827	ENSG00000176894	PXMP2	2.617	0.7388	0.05921	0.2372
protein phosphatase 1, regulatory (inhibitor) subunit 2 pseudogene 10 [Source:HGNC Symbol;Acc:42008]		ENSG00000213232	PPP1R2P10	1.608	0.7307	0.0068	0.1485
solute carrier family 29 (nucleoside transporters), member 4 [Source:HGNC Symbol;Acc:23097]	222962	ENSG00000164638	SLC29A4	2.495	0.728	0.001065	0.1236
PRA1 domain family, member 2 [Source:HGNC Symbol;Acc:28911]	11230	ENSG00000243279	PRAF2	4.518	0.7218	0.04775	0.2181
Metazoan signal recognition particle RNA [Source:RFAM;Acc:RF00017]		ENSG00000243359	Metazoa_SRP	2.468	0.7186	0.002209	0.1254
frizzled-related protein [Source:HGNC Symbol;Acc:3959]	2487	ENSG00000162998	FRZB	5.853	0.7168	0.002115	0.1254
Small nucleolar RNA U13 [Source:RFAM;Acc:RF01210]		ENSG00000238401	snoU13	1.803	0.7152	0.01161	0.1655
				1.479	0.7151	0.001329	0.1236
family with sequence similarity 209, member B [Source:HGNC Symbol;Acc:16101]	388799	ENSG00000213714	FAM209B	2.21	0.7123	0.006394	0.1462
kinesin family member 18B [Source:HGNC Symbol;Acc:27102]	146909	ENSG00000186185	KIF18B	3.924	0.7119	0.001112	0.1236
asparagine-linked glycosylation 10, alpha-1,2-glucosyltransferase homolog B (yeast) [Source:HGNC Symbol;Acc:31088]	144245; 84920	ENSG00000175548	ALG10B	4.338	0.7108	0.01768	0.1699
				0.9011	0.7048	0.002677	0.1254
signal-induced proliferation-associated 1 like 1 [Source:HGNC Symbol;Acc:20284]	26037	ENSG00000197555	SIPA1L1	4.804	0.7021	0.03368	0.1944
tripartite motif containing 62 [Source:HGNC Symbol;Acc:25574]	55223	ENSG00000116525	TRIM62	4.57	0.7006	0.01875	0.1699
Holliday junction recognition protein [Source:HGNC Symbol;Acc:25444]	55355	ENSG00000123485	HJURP	6.274	0.7	0.00378	0.1339
		ENSG00000179755	CTD-2144E22.5	2.387	0.699	0.0166	0.1697
centromere protein Q [Source:HGNC Symbol;Acc:21347]	55166	ENSG00000031691	CENPQ	4.632	0.696	0.002197	0.1254
solute carrier family 27 (fatty acid transporter), member 3 [Source:HGNC Symbol;Acc:10997]	11000	ENSG00000143554	SLC27A3	4.838	0.6949	0.01441	0.168
NADPH oxidase 4 [Source:HGNC Symbol;Acc:7891]	50507	ENSG00000086991	NOX4	2.435	0.6938	0.04554	0.2142
fibronectin leucine rich transmembrane protein 2 [Source:HGNC Symbol;Acc:3761]	100506718; 23768	ENSG00000185070	FLRT2	2.838	0.6925	0.01563	0.1682
trophinin associated protein (tastin) [Source:HGNC Symbol;Acc:12327]	10024	ENSG00000135451	TROAP	5.311	0.6917	0.0008375	0.1074
RNA, 5S ribosomal 433 [Source:HGNC Symbol;Acc:43333]		ENSG00000201361	RN5S433	1.765	0.6901	0.00259	0.1254
Metazoan signal recognition particle RNA [Source:RFAM;Acc:RF00017]		ENSG00000240490	Metazoa_SRP	2.654	0.69	0.007935	0.1567
interferon stimulated exonuclease gene 20kDa [Source:HGNC Symbol;Acc:6130]	3669	ENSG00000172183	ISG20	3.734	0.6896	0.02118	0.1738
Y RNA [Source:RFAM;Acc:RF00019]		ENSG00000201800	Y_RNA	1.107	0.6887	0.004031	0.1339
RNA, 5S ribosomal 245 [Source:HGNC Symbol;Acc:43145]		ENSG00000201109	RN5S245	3.513	0.6849	0.1424	0.3531
male-specific lethal 3 homolog (Drosophila) [Source:HGNC Symbol;Acc:7370]	10943	ENSG00000005302	MSL3	4.521	0.6841	0.01532	0.168
placenta-specific 8 [Source:HGNC Symbol;Acc:19254]	51316	ENSG00000145287	PLAC8	1.572	0.6824	0.001451	0.1236
retinol dehydrogenase 8 (all-trans) [Source:HGNC Symbol;Acc:14423]	50700	ENSG00000080511	RDH8	4.793	0.6817	0.1634	0.3784
cytotoxic T-lymphocyte-associated protein 4 [Source:HGNC Symbol;Acc:2505]	1493	ENSG00000163599	CTLA4	6.204	0.6797	0.01398	0.168
signal peptide, CUB domain, EGF-like 3 [Source:HGNC Symbol;Acc:13655]	222663	ENSG00000146197	SCUBE3	3.56	0.6779	0.001252	0.1236
family with sequence similarity 131, member C [Source:HGNC Symbol;Acc:26717]	348487	ENSG00000185519	FAM131C	3.159	0.6766	0.1039	0.3053
rhomboid 5 homolog 1 (Drosophila) [Source:HGNC Symbol;Acc:20561]	64285	ENSG00000007384	RHBDF1	5.076	0.6765	0.002188	0.1254
cyclin-dependent kinase 1 [Source:HGNC Symbol;Acc:1722]	983	ENSG00000170312	CDK1	3.352	0.6751	0.04228	0.2087
RNA, 5S ribosomal 242 [Source:HGNC Symbol;Acc:43142]		ENSG00000201041	RN5S242	1.608	0.674	0.01999	0.1721
microRNA 221 [Source:HGNC Symbol;Acc:31601]	407006	ENSG00000207870	MIR221	3.06	0.674	0.03185	0.191
solute carrier family 25 (mitochondrial iron transporter), member 37 [Source:HGNC Symbol;Acc:29786]	51312	ENSG00000147454	SLC25A37	6.143	0.6733	0.002943	0.129
family with sequence similarity 108, member C1 [Source:HGNC Symbol;Acc:26925]	58489	ENSG00000136379	FAM108C1	5.965	0.672	0.001505	0.1236
guanine nucleotide binding protein (G protein), gamma 5 [Source:HGNC Symbol;Acc:4408]	2787	ENSG00000174021	GNG5	4.977	0.6712	0.002572	0.1254
hyaluronan and proteoglycan link protein 3 [Source:HGNC Symbol;Acc:21446]	145864	ENSG00000140511	HAPLN3	2.674	0.671	0.02848	0.1836
runt-related transcription factor 2 [Source:HGNC Symbol;Acc:10472]	860	ENSG00000124813	RUNX2	4.332	0.6703	0.005156	0.1376
tyrosine 3-monooxygenase/tryptophan 5-monooxygenase activation protein, zeta polypeptide [Source:HGNC Symbol;Acc:12855]	7534	ENSG00000164924	YWHAZ	5.994	0.6693	0.02891	0.1842
BCL2/adenovirus E1B 19kDa interacting protein 3 [Source:HGNC Symbol;Acc:1084]	664	ENSG00000176171	BNIP3	6.444	0.669	0.01341	0.1675
chromosome 17 open reading frame 53 [Source:HGNC Symbol;Acc:28460]	78995	ENSG00000125319	C17orf53	3.736	0.6686	0.006656	0.1483
U6 spliceosomal RNA [Source:RFAM;Acc:RF00026]		ENSG00000207359	U6	2.748	0.6681	0.1734	0.3905
SHC SH2-domain binding protein 1 [Source:HGNC Symbol;Acc:29547]	79801	ENSG00000171241	SHCBP1	4.057	0.6658	0.003612	0.1339
		ENSG00000234458	GS1-388B5.3	1.541	0.663	0.03817	0.2017
actin filament associated protein 1-like 2 [Source:HGNC Symbol;Acc:25901]	84632	ENSG00000169129	AFAP1L2	3.318	0.6614	0.01701	0.1697
oxysterol binding protein-like 10 [Source:HGNC Symbol;Acc:16395]	114884	ENSG00000144645	OSBPL10	3.667	0.6608	0.03447	0.1961
bromodomain containing 7 [Source:HGNC Symbol;Acc:14310]	29117	ENSG00000166164	BRD7	5.038	0.6601	0.09868	0.2987
ribosomal protein L36a [Source:HGNC Symbol;Acc:10359]	100529097; 6173	ENSG00000241343	RPL36A	1.602	0.659	0.1494	0.362
antigen identified by monoclonal antibody Ki-67 [Source:HGNC Symbol;Acc:7107]	4288	ENSG00000148773	MKI67	6.342	0.657	0.008976	0.1579
kinesin family member 2C [Source:HGNC Symbol;Acc:6393]	11004	ENSG00000142945	KIF2C	3.292	0.6564	0.01744	0.1699
SPC25, NDC80 kinetochore complex component, homolog (S. cerevisiae) [Source:HGNC Symbol;Acc:24031]	57405	ENSG00000152253	SPC25	5.328	0.655	0.01843	0.1699
proline rich 5 (renal) [Source:HGNC Symbol;Acc:31682]	55615	ENSG00000186654	PRR5	2.504	0.6507	0.00171	0.1254
BCL2-antagonist/killer 1 [Source:HGNC Symbol;Acc:949]	578	ENSG00000030110	BAK1	3.258	0.648	0.003278	0.1318
WD repeat domain 54 [Source:HGNC Symbol;Acc:25770]	84058	ENSG00000005448	WDR54	5.466	0.6451	0.001321	0.1236
GINS complex subunit 3 (Psf3 homolog) [Source:HGNC Symbol;Acc:25851]	64785	ENSG00000181938	GINS3	2.65	0.6441	0.00198	0.1254
cyclin E2 [Source:HGNC Symbol;Acc:1590]	9134	ENSG00000175305	CCNE2	4.228	0.6431	0.001363	0.1236
fatty acid binding protein 3, muscle and heart (mammary-derived growth inhibitor) [Source:HGNC Symbol;Acc:3557]	2170	ENSG00000121769	FABP3	3.41	0.6424	0.01881	0.1699
BAI1-associated protein 2-like 1 [Source:HGNC Symbol;Acc:21649]	55971	ENSG00000006453	BAIAP2L1	2.596	0.6391	0.03115	0.1898
actinin, alpha 4 [Source:HGNC Symbol;Acc:166]	81	ENSG00000130402	ACTN4	8.623	0.6389	0.007371	0.151
chromosome 15 open reading frame 37 [Source:HGNC Symbol;Acc:27521]		ENSG00000259642	C15orf37	3.802	0.6387	0.02669	0.1831
unc-93 homolog B3 pseudogene (C. elegans) [Source:HGNC Symbol;Acc:13483]		ENSG00000172971	UNC93B3	3.099	0.6381	0.01078	0.1655
cadherin-related family member 3 [Source:HGNC Symbol;Acc:26308]	100652903; 222256	ENSG00000128536	CDHR3	2.122	0.6365	0.01713	0.1698
collagen, type IV, alpha 1 [Source:HGNC Symbol;Acc:2202]	1282	ENSG00000187498	COL4A1	2.387	0.6349	0.004127	0.1339
TNF receptor-associated factor 1 [Source:HGNC Symbol;Acc:12031]	7185	ENSG00000056558	TRAF1	1.734	0.6348	0.1031	0.3042
outer dense fiber of sperm tails 3B [Source:HGNC Symbol;Acc:34388]	440836	ENSG00000177989	ODF3B	3.711	0.6311	0.001485	0.1236
S100 calcium binding protein A7 [Source:HGNC Symbol;Acc:10497]	6278	ENSG00000143556	S100A7	1.848	0.6295	0.07394	0.2607
				1.612	0.6286	0.01247	0.1658
inositol 1,4,5-trisphosphate receptor, type 3 [Source:HGNC Symbol;Acc:6182]	3710	ENSG00000096433	ITPR3	4.212	0.6271	0.01114	0.1655
zinc fingers and homeoboxes 1 [Source:HGNC Symbol;Acc:12871]	11244	ENSG00000165156	ZHX1	1.716	0.6271	0.005929	0.1423
GULP, engulfment adaptor PTB domain containing 1 [Source:HGNC Symbol;Acc:18649]	51454	ENSG00000144366	GULP1	2.979	0.6247	0.01583	0.1694
PTPRF interacting protein, binding protein 1 (liprin beta 1) [Source:HGNC Symbol;Acc:9249]	8496	ENSG00000110841	PPFIBP1	5.589	0.6239	0.00348	0.1339
family with sequence similarity 182, member A [Source:HGNC Symbol;Acc:16222]		ENSG00000125804	FAM182A	3.43	0.6237	0.01948	0.171
transmembrane protein 229B [Source:HGNC Symbol;Acc:20130]	161145	ENSG00000198133	TMEM229B	2.214	0.6235	0.01524	0.168
procollagen C-endopeptidase enhancer [Source:HGNC Symbol;Acc:8738]	5118	ENSG00000106333	PCOLCE	5.444	0.6217	0.009378	0.159
proteolipid protein 2 (colonic epithelium-enriched) [Source:HGNC Symbol;Acc:9087]	5355	ENSG00000102007	PLP2	8.948	0.6196	0.001405	0.1236
aurora kinase B [Source:HGNC Symbol;Acc:11390]	9212	ENSG00000178999	AURKB	5.899	0.6177	0.003168	0.1318
low density lipoprotein receptor-related protein 10 [Source:HGNC Symbol;Acc:14553]	26020	ENSG00000197324	LRP10	5.38	0.6167	0.001682	0.1254
chromosome 6 open reading frame 141 [Source:HGNC Symbol;Acc:21351]	135398	ENSG00000197261	C6orf141	1.964	0.6163	0.01333	0.1675
Y RNA [Source:RFAM;Acc:RF00019]		ENSG00000251812	Y_RNA	4.475	0.6148	0.139	0.3493
milk fat globule-EGF factor 8 protein [Source:HGNC Symbol;Acc:7036]	4240	ENSG00000140545	MFGE8	7.893	0.6134	0.01978	0.172
B-cell CLL/lymphoma 9-like [Source:HGNC Symbol;Acc:23688]	283149	ENSG00000186174	BCL9L	3.452	0.6125	0.001535	0.1236
DNA-damage-inducible transcript 4 [Source:HGNC Symbol;Acc:24944]	54541	ENSG00000168209	DDIT4	5.141	0.6105	0.02001	0.1721
nuclear factor of activated T-cells, cytoplasmic, calcineurin-dependent 2 [Source:HGNC Symbol;Acc:7776]	4773	ENSG00000101096	NFATC2	2.305	0.6096	0.004507	0.1363
TGFB-induced factor homeobox 2 [Source:HGNC Symbol;Acc:15764]	60436	ENSG00000118707	TGIF2	2.198	0.6082	0.1924	0.4115
ribosomal protein L26-like 1 [Source:HGNC Symbol;Acc:17050]	51121	ENSG00000037241	RPL26L1	2.929	0.6075	0.005842	0.1423

## Sheet: DOWN
Gene Description	Entrez Gene ID	Ensembl Gene ID	Gene Symbol	log2 Signal	log2 Ratio	pValue	fdr
				1.954	-1.666	0.01691	0.1697
U6 spliceosomal RNA [Source:RFAM;Acc:RF00026]		ENSG00000201308	U6	1.645	-1.526	0.001386	0.1236
phospholipase A1 member A [Source:HGNC Symbol;Acc:17661]	51365	ENSG00000144837	PLA1A	6.806	-1.472	0.001124	0.1236
Y RNA [Source:RFAM;Acc:RF00019]		ENSG00000201309	Y_RNA	4.168	-1.419	0.02022	0.1721
olfactory receptor, family 7, subfamily E, member 161 pseudogene [Source:HGNC Symbol;Acc:31234]		ENSG00000206014	OR7E161P	1.819	-1.416	0.0001422	0.09657
synovial sarcoma, X breakpoint 1 [Source:HGNC Symbol;Acc:11335]	6756	ENSG00000126752	SSX1	3.781	-1.353	0.0388	0.2025
kelch repeat and BTB (POZ) domain containing 10 [Source:HGNC Symbol;Acc:16905]	10324	ENSG00000239474	KBTBD10	1.401	-1.296	0.01283	0.1658
zinc finger protein 268 [Source:HGNC Symbol;Acc:13061]	10795	ENSG00000090612	ZNF268	2.836	-1.27	0.02386	0.1782
RNA, Ro-associated Y4 pseudogene 13 [Source:HGNC Symbol;Acc:34063]		ENSG00000207011	RNY4P13	1.658	-1.128	0.01476	0.168
CMT1A duplicated region transcript 15 [Source:HGNC Symbol;Acc:14395]	146822	ENSG00000223510	CDRT15	2.376	-1.1	0.02037	0.1721
met proto-oncogene (hepatocyte growth factor receptor) [Source:HGNC Symbol;Acc:7029]	4233	ENSG00000105976	MET	5.247	-1.085	0.009009	0.1579
Y RNA [Source:RFAM;Acc:RF00019]		ENSG00000199332	Y_RNA	2.348	-1.085	0.0006923	0.0992
SRY (sex determining region Y)-box 7 [Source:HGNC Symbol;Acc:18196]	83595	ENSG00000171056	SOX7	3.245	-1.079	0.0877	0.281
		ENSG00000203688	RP11-351J23.1	1.045	-1.064	0.0002237	0.09657
cytochrome P450, family 2, subfamily A, polypeptide 6 [Source:HGNC Symbol;Acc:2610]	1548	ENSG00000255974	CYP2A6	1.431	-1.057	0.006982	0.1498
immunoglobulin heavy constant alpha 2 (A2m marker) [Source:HGNC Symbol;Acc:5479]		ENSG00000211890	IGHA2	2.548	-1.053	0.0005762	0.09657
cysteinyl leukotriene receptor 2 [Source:HGNC Symbol;Acc:18274]	57105	ENSG00000152207	CYSLTR2	5.389	-1.028	0.08468	0.277
tyrosinase-related protein 1 [Source:HGNC Symbol;Acc:12450]	7306	ENSG00000107165	TYRP1	3.737	-1.016	0.07144	0.2566
ribosomal protein S2 pseudogene 2 [Source:HGNC Symbol;Acc:19790]		ENSG00000177776	RPS2P2	2.668	-1.011	0.003263	0.1318
Meis homeobox 3 pseudogene 1 [Source:HGNC Symbol;Acc:7002]		ENSG00000179277	MEIS3P1	4.108	-0.9991	0.05313	0.227
Y RNA [Source:RFAM;Acc:RF00019]		ENSG00000200662	Y_RNA	3.163	-0.9981	0.003642	0.1339
chromosome 20 open reading frame 26 [Source:HGNC Symbol;Acc:15872]	26074	ENSG00000089101	C20orf26	1.906	-0.9889	0.0006808	0.0992
zinc finger protein 749 [Source:HGNC Symbol;Acc:32783]	388567	ENSG00000186230	ZNF749	3.946	-0.9646	0.001498	0.1236
				2.03	-0.9518	0.006769	0.1483
high mobility group nucleosome binding domain 5 [Source:HGNC Symbol;Acc:8013]	79366	ENSG00000198157	HMGN5	6.229	-0.9479	0.0003618	0.09657
ST6 (alpha-N-acetyl-neuraminyl-2,3-beta-galactosyl-1,3)-N-acetylgalactosaminide alpha-2,6-sialyltransferase 3 [Source:HGNC Symbol;Acc:19343]	256435	ENSG00000184005	ST6GALNAC3	4.951	-0.9475	0.0002128	0.09657
scratch homolog 2, zinc finger protein (Drosophila) [Source:HGNC Symbol;Acc:15952]	85508	ENSG00000215397	SCRT2	2.39	-0.9438	0.06106	0.2403
		ENSG00000255883	AC099522.2	3.725	-0.942	0.1065	0.3079
zinc finger protein 439 [Source:HGNC Symbol;Acc:20873]	90594	ENSG00000171291	ZNF439	3.432	-0.9416	0.0004571	0.09657
interferon induced transmembrane protein 3 [Source:HGNC Symbol;Acc:5414]	10410	ENSG00000142089	IFITM3	2.392	-0.9337	0.0008333	0.1074
G protein-coupled receptor, family C, group 5, member B [Source:HGNC Symbol;Acc:13308]	51704	ENSG00000167191	GPRC5B	4.481	-0.9189	0.0004798	0.09657
T cell receptor alpha variable 14/delta variable 4 [Source:HGNC Symbol;Acc:12110]		ENSG00000211792	TRAV14DV4	2.45	-0.9104	0.04527	0.214
tRNA-yW synthesizing protein 1 homolog (S. cerevisiae) [Source:HGNC Symbol;Acc:25598]	441250; 55253	ENSG00000198874	TYW1	2.661	-0.8961	0.001984	0.1254
zinc finger protein 33B [Source:HGNC Symbol;Acc:13097]	7582	ENSG00000196693	ZNF33B	3.168	-0.895	0.1047	0.3066
canopy 2 homolog (zebrafish) [Source:HGNC Symbol;Acc:13529]	10330	ENSG00000257727	CNPY2	2.372	-0.8895	0.02227	0.1767
asparaginase like 1 [Source:HGNC Symbol;Acc:16448]	80150	ENSG00000162174	ASRGL1	3.637	-0.8854	0.002652	0.1254
U6 spliceosomal RNA [Source:RFAM;Acc:RF00026]		ENSG00000251819	U6	2.644	-0.8843	0.002756	0.1254
		ENSG00000235105	RP11-329A14.1	5.527	-0.8814	0.0005411	0.09657
cytochrome P450, family 4, subfamily Z, polypeptide 1 [Source:HGNC Symbol;Acc:20583]	199974	ENSG00000186160	CYP4Z1	1.368	-0.8739	0.001756	0.1254
T cell receptor alpha variable 10 [Source:HGNC Symbol;Acc:12103]		ENSG00000211784	TRAV10	1.809	-0.8709	0.003292	0.1318
		ENSG00000233673	AC111200.10	3.511	-0.8655	0.01304	0.1669
		ENSG00000184100	RP11-67F24.1	2.663	-0.8646	0.01372	0.1678
U6 spliceosomal RNA [Source:RFAM;Acc:RF00026]		ENSG00000206803	U6	1.621	-0.8636	0.02761	0.1831
				3.892	-0.8539	0.01931	0.1703
zinc finger protein 43 [Source:HGNC Symbol;Acc:13109]	7594	ENSG00000198521	ZNF43	2.833	-0.8537	0.007582	0.1523
pirin (iron-binding nuclear protein) [Source:HGNC Symbol;Acc:30048]	8544	ENSG00000087842	PIR	5.212	-0.8499	0.0005446	0.09657
teratocarcinoma-derived growth factor 1 pseudogene 3 [Source:HGNC Symbol;Acc:11703]	6998	ENSG00000225366	TDGF1P3	1.627	-0.8445	0.01822	0.1699
				2.411	-0.8431	0.04139	0.2072
solute carrier family 45, member 2 [Source:HGNC Symbol;Acc:16472]	51151	ENSG00000164175	SLC45A2	6.606	-0.84	0.001169	0.1236
U6 spliceosomal RNA [Source:RFAM;Acc:RF00026]		ENSG00000222439	U6	2.462	-0.8396	0.1123	0.3162
adenylate kinase 1 [Source:HGNC Symbol;Acc:361]	203	ENSG00000106992	AK1	1.653	-0.8387	0.09368	0.2903
laminin, alpha 4 [Source:HGNC Symbol;Acc:6484]	3910	ENSG00000112769	LAMA4	2.929	-0.8352	0.0003416	0.09657
olfactory receptor, family 10, subfamily A, member 2 [Source:HGNC Symbol;Acc:8161]	341276	ENSG00000170790	OR10A2	1.672	-0.8338	0.01231	0.1658
Metazoan signal recognition particle RNA [Source:RFAM;Acc:RF00017]		ENSG00000239742	Metazoa_SRP	2.102	-0.8338	0.003486	0.1339
Y RNA [Source:RFAM;Acc:RF00019]		ENSG00000200201	Y_RNA	1.39	-0.8323	0.006043	0.1423
hyaluronan synthase 2 [Source:HGNC Symbol;Acc:4819]	3037	ENSG00000170961	HAS2	3.473	-0.8295	0.03649	0.1997
phosphodiesterase 3A, cGMP-inhibited [Source:HGNC Symbol;Acc:8778]	5139	ENSG00000172572	PDE3A	5.676	-0.8276	0.005151	0.1376
family with sequence similarity 40, member A [Source:HGNC Symbol;Acc:25916]	85369	ENSG00000143093	FAM40A	3.089	-0.8257	0.008694	0.1579
EPH receptor A5 [Source:HGNC Symbol;Acc:3389]	2044	ENSG00000145242	EPHA5	4.57	-0.8206	0.00469	0.1363
ras homolog family member J [Source:HGNC Symbol;Acc:688]	57381	ENSG00000126785	RHOJ	5.572	-0.8124	0.003216	0.1318
fasciculation and elongation protein zeta 1 (zygin I) [Source:HGNC Symbol;Acc:3659]	9638	ENSG00000149557	FEZ1	2.461	-0.8109	0.01897	0.1699
UDP-N-acetyl-alpha-D-galactosamine:polypeptide N-acetylgalactosaminyltransferase 3 (GalNAc-T3) [Source:HGNC Symbol;Acc:4125]	2591	ENSG00000115339	GALNT3	5.543	-0.8095	0.006277	0.1453
		ENSG00000234925	RP11-254B13.3	3.376	-0.8046	0.001088	0.1236
ras homolog family member Q [Source:HGNC Symbol;Acc:17736]	23433	ENSG00000119729	RHOQ	2.97	-0.8045	0.02152	0.1743
SYS1 Golgi-localized integral membrane protein homolog (S. cerevisiae) [Source:HGNC Symbol;Acc:16162]	90196	ENSG00000204070	SYS1	2.907	-0.8013	0.113	0.3167
U1 spliceosomal RNA [Source:RFAM;Acc:RF00003]		ENSG00000212550	U1	2.875	-0.7965	0.0004384	0.09657
triosephosphate isomerase 1 pseudogene 2 [Source:HGNC Symbol;Acc:38069]	286016	ENSG00000230359	TPI1P2	3.541	-0.7957	0.129	0.3377
Uncharacterized protein [Source:UniProtKB/TrEMBL;Acc:F8VTS6]	729974	ENSG00000229292	CTD-2611O12.2	1.479	-0.7951	0.058	0.2349
FUN14 domain containing 1 [Source:HGNC Symbol;Acc:28746]	139341	ENSG00000069509	FUNDC1	3.829	-0.7847	0.03505	0.1986
T cell receptor alpha variable 3 (gene/pseudogene) [Source:HGNC Symbol;Acc:12128]		ENSG00000211777	TRAV3	1.413	-0.7817	0.04491	0.2133
ELOVL fatty acid elongase 6 [Source:HGNC Symbol;Acc:15829]	79071	ENSG00000170522	ELOVL6	3.803	-0.7765	0.005549	0.1423
l(3)mbt-like 3 (Drosophila) [Source:HGNC Symbol;Acc:23035]	84456	ENSG00000198945	L3MBTL3	2.654	-0.7744	0.01239	0.1658
zinc finger protein 845 [Source:HGNC Symbol;Acc:25112]	91664	ENSG00000213799	ZNF845	3.688	-0.7732	0.03826	0.2017
aquaporin 7 pseudogene 4 [Source:HGNC Symbol;Acc:32056]		ENSG00000176115	AQP7P4	1.408	-0.7714	0.07142	0.2566
ATP-binding cassette, sub-family B (MDR/TAP), member 5 [Source:HGNC Symbol;Acc:46]	340273	ENSG00000004846	ABCB5	5.762	-0.7665	0.001944	0.1254
defensin, beta 131 [Source:HGNC Symbol;Acc:18108]	100129216; 644414	ENSG00000186146	DEFB131	2.299	-0.7639	0.004562	0.1363
RNA, 5S ribosomal 513 [Source:HGNC Symbol;Acc:43413]		ENSG00000201518	RN5S513	1.451	-0.7638	0.01628	0.1697
G protein-coupled receptor 85 [Source:HGNC Symbol;Acc:4536]	54329	ENSG00000164604	GPR85	5.295	-0.7597	0.002423	0.1254
transmembrane 4 L six family member 18 [Source:HGNC Symbol;Acc:25181]	116441	ENSG00000163762	TM4SF18	3.894	-0.7559	0.001215	0.1236
NFKB inhibitor interacting Ras-like 1 [Source:HGNC Symbol;Acc:17899]	28512	ENSG00000197885	NKIRAS1	3.986	-0.7553	0.001965	0.1254
Uncharacterized protein [Source:UniProtKB/TrEMBL;Acc:E7EM65]		ENSG00000168367	AC092327.1	2.399	-0.7539	0.2984	0.5126
phospholipase C-like 1 [Source:HGNC Symbol;Acc:9063]	5334	ENSG00000115896	PLCL1	3.735	-0.7532	0.0006552	0.0992
acyl-CoA synthetase medium-chain family member 2A [Source:HGNC Symbol;Acc:32017]	123876	ENSG00000183747	ACSM2A	1.402	-0.7496	0.002176	0.1254
Y RNA [Source:RFAM;Acc:RF00019]		ENSG00000238490	Y_RNA	2.204	-0.7465	0.2961	0.5106
S100 calcium binding protein A11 pseudogene 2 [Source:HGNC Symbol;Acc:37840]		ENSG00000236592	S100A11P2	2.092	-0.7435	0.05362	0.2273
sema domain, transmembrane domain (TM), and cytoplasmic domain, (semaphorin) 6D [Source:HGNC Symbol;Acc:16770]	80031	ENSG00000137872	SEMA6D	4.044	-0.7406	0.01155	0.1655
EPH receptor A4 [Source:HGNC Symbol;Acc:3388]	2043	ENSG00000116106	EPHA4	2.335	-0.7369	0.0385	0.2024
long intergenic non-protein coding RNA 116 [Source:HGNC Symbol;Acc:27339]	205251	ENSG00000175701	LINC00116	1.908	-0.7317	0.01076	0.1655
lumican [Source:HGNC Symbol;Acc:6724]	4060	ENSG00000139329	LUM	2.843	-0.7243	0.08954	0.2834
BCL2-antagonist/killer 1 pseudogene 1 [Source:HGNC Symbol;Acc:996]		ENSG00000175730	BAK1P1	1.968	-0.724	0.02539	0.1816
carbonic anhydrase XIV [Source:HGNC Symbol;Acc:1372]	23632	ENSG00000118298	CA14	5.159	-0.7236	0.002656	0.1254
lipocalin 1 pseudogene 1 [Source:HGNC Symbol;Acc:23412]		ENSG00000119440	LCN1P1	1.958	-0.7221	0.06102	0.2403
zinc finger protein 208 [Source:HGNC Symbol;Acc:12999]	7757	ENSG00000160321	ZNF208	1.784	-0.7218	0.02235	0.1767
beta 1,3-galactosyltransferase-like [Source:HGNC Symbol;Acc:20207]	145173	ENSG00000187676	B3GALTL	4.922	-0.7167	0.001841	0.1254
chromosome 1 open reading frame 54 [Source:HGNC Symbol;Acc:26258]	79630	ENSG00000118292	C1orf54	3.093	-0.7117	0.02399	0.1788
MCF.2 cell line derived transforming sequence [Source:HGNC Symbol;Acc:6940]	4168	ENSG00000101977	MCF2	2.495	-0.7097	0.017	0.1697
nuclear factor I/A [Source:HGNC Symbol;Acc:7784]	4774	ENSG00000162599	NFIA	3.513	-0.7087	0.0294	0.1858
progestin and adipoQ receptor family member VIII [Source:HGNC Symbol;Acc:15708]	85315	ENSG00000170915	PAQR8	3.635	-0.7086	0.002382	0.1254
solute carrier family 19, member 3 [Source:HGNC Symbol;Acc:16266]	80704	ENSG00000135917	SLC19A3	2.873	-0.7066	0.0007977	0.1062
bradykinin receptor B1 [Source:HGNC Symbol;Acc:1029]	623	ENSG00000100739	BDKRB1	1.961	-0.7035	0.003975	0.1339
IL2-inducible T-cell kinase [Source:HGNC Symbol;Acc:6171]	3702	ENSG00000113263	ITK	2.072	-0.7023	0.002767	0.1254
				1.54	-0.7022	0.007297	0.1504
electron-transferring-flavoprotein dehydrogenase [Source:HGNC Symbol;Acc:3483]	2110	ENSG00000171503	ETFDH	3.879	-0.6989	0.004075	0.1339
3-hydroxyisobutyryl-CoA hydrolase [Source:HGNC Symbol;Acc:4908]	26275	ENSG00000198130	HIBCH	6.109	-0.6965	0.005075	0.1376
				3.579	-0.6943	0.06131	0.2403
nicotinamide riboside kinase 1 [Source:HGNC Symbol;Acc:26057]	54981	ENSG00000106733	NMRK1	2.808	-0.693	0.01094	0.1655
chromosome 8 open reading frame 76 [Source:HGNC Symbol;Acc:25924]	84933	ENSG00000189376	C8orf76	3.618	-0.6924	0.04135	0.2072
solute carrier family 35 (CMP-sialic acid transporter), member A1 [Source:HGNC Symbol;Acc:11021]	10559	ENSG00000164414	SLC35A1	5.22	-0.6903	0.001673	0.1254
CTD nuclear envelope phosphatase 1 regulatory subunit 1 [Source:HGNC Symbol;Acc:26759]	255919	ENSG00000205423	CNEP1R1	3.318	-0.6901	0.006892	0.1496
COX17 cytochrome c oxidase assembly homolog (S. cerevisiae) pseudogene 1 [Source:HGNC Symbol;Acc:24341]		ENSG00000205105	COX17P1	3.494	-0.6894	0.04506	0.2134
		ENSG00000242687	AC004893.11	3.373	-0.6894	0.02282	0.177
ral guanine nucleotide dissociation stimulator-like 1 [Source:HGNC Symbol;Acc:30281]	23179	ENSG00000143344	RGL1	5.53	-0.6878	0.01139	0.1655
		ENSG00000184414	RP11-44M6.3	3.423	-0.6829	0.03727	0.2
Metazoan signal recognition particle RNA [Source:RFAM;Acc:RF00017]		ENSG00000239708	Metazoa_SRP	1.627	-0.6821	0.001394	0.1236
ribosomal protein S3A [Source:HGNC Symbol;Acc:10421]	6189; 8944	ENSG00000145425	RPS3A	4.048	-0.6813	0.01498	0.168
EPM2A (laforin) interacting protein 1 [Source:HGNC Symbol;Acc:19735]	9852	ENSG00000178567	EPM2AIP1	5.039	-0.6805	0.002275	0.1254
U2 spliceosomal RNA [Source:RFAM;Acc:RF00004]		ENSG00000251994	U2	2.602	-0.6784	0.02101	0.1734
solute carrier family 6 (neurotransmitter transporter, creatine), member 8 [Source:HGNC Symbol;Acc:11055]	6535	ENSG00000130821	SLC6A8	3.418	-0.6776	0.001662	0.1254
ciliary rootlet coiled-coil, rootletin pseudogene 2 [Source:HGNC Symbol;Acc:28170]	84809	ENSG00000215908	CROCCP2	2.386	-0.6739	0.003757	0.1339
lines homolog (Drosophila) [Source:HGNC Symbol;Acc:30922]	55180	ENSG00000140471	LINS	3.356	-0.6714	0.002547	0.1254
				1.83	-0.6689	0.01646	0.1697
TBC1 domain family, member 7 [Source:HGNC Symbol;Acc:21066]	51256	ENSG00000145979	TBC1D7	6.368	-0.6687	0.008292	0.1573
cadherin 1, type 1, E-cadherin (epithelial) [Source:HGNC Symbol;Acc:1748]	999	ENSG00000039068	CDH1	6.241	-0.6671	0.003881	0.1339
WD repeat domain 4 [Source:HGNC Symbol;Acc:12756]	10785	ENSG00000160193	WDR4	2.813	-0.6644	0.00142	0.1236
solute carrier family 38, member 8 [Source:HGNC Symbol;Acc:32434]	146167	ENSG00000166558	SLC38A8	6.438	-0.6642	0.002766	0.1254
WD repeat domain 55 [Source:HGNC Symbol;Acc:25971]	54853	ENSG00000120314	WDR55	3.41	-0.6637	0.001244	0.1236
ribosomal protein L34 pseudogene 1 [Source:HGNC Symbol;Acc:10341]		ENSG00000231333	RPL34P1	2.486	-0.663	0.03651	0.1997
		ENSG00000229749	AC022596.7	1.221	-0.6592	0.06957	0.2536
zinc finger protein 197 [Source:HGNC Symbol;Acc:12988]	10168	ENSG00000186448	ZNF197	5.014	-0.6557	0.01104	0.1655
zinc finger protein 772 [Source:HGNC Symbol;Acc:33106]	400720	ENSG00000197128	ZNF772	2.014	-0.6533	0.00187	0.1254
cystathionase (cystathionine gamma-lyase) [Source:HGNC Symbol;Acc:2501]	1491	ENSG00000116761	CTH	3.826	-0.6532	0.0198	0.172
dihydrofolate reductase-like 1 [Source:HGNC Symbol;Acc:27309]	200895	ENSG00000178700	DHFRL1	4.271	-0.653	0.001456	0.1236
cyclin-dependent kinase-like 2 (CDC2-related kinase) [Source:HGNC Symbol;Acc:1782]	8999	ENSG00000138769	CDKL2	3.55	-0.6529	0.006621	0.1483
acyl-CoA thioesterase 1 [Source:HGNC Symbol;Acc:33128]	641371	ENSG00000184227	ACOT1	2.376	-0.6526	0.02501	0.1812
leucine rich repeat containing 37B [Source:HGNC Symbol;Acc:29070]	114659	ENSG00000185158	LRRC37B	3.302	-0.6519	0.007244	0.1502
Y RNA [Source:RFAM;Acc:RF00019]		ENSG00000201584	Y_RNA	2.616	-0.6518	0.09242	0.2882
U6 spliceosomal RNA [Source:RFAM;Acc:RF00026]		ENSG00000223225	U6	1.115	-0.6499	0.09515	0.2927
lysophospholipase I [Source:HGNC Symbol;Acc:6737]	10434	ENSG00000120992	LYPLA1	4.518	-0.6497	0.397	0.6003
SET domain containing (lysine methyltransferase) 7 [Source:HGNC Symbol;Acc:30412]	80854	ENSG00000145391	SETD7	3.264	-0.6476	0.03121	0.1898
glutamate-cysteine ligase, catalytic subunit [Source:HGNC Symbol;Acc:4311]	2729	ENSG00000001084	GCLC	4.778	-0.643	0.005444	0.1412
cytochrome P450, family 2, subfamily D, polypeptide 6 [Source:HGNC Symbol;Acc:2625]	1565	ENSG00000100197	CYP2D6	2.467	-0.6422	0.003249	0.1318
small proline-rich protein 2G [Source:HGNC Symbol;Acc:11267]	6706	ENSG00000159516	SPRR2G	2.204	-0.6391	0.0414	0.2072
zinc finger protein 426 [Source:HGNC Symbol;Acc:20725]	79088	ENSG00000130818	ZNF426	3.139	-0.6375	0.003639	0.1339
		ENSG00000244620	AL122127.25	1.705	-0.637	0.3939	0.5975
mitogen-activated protein kinase kinase 4 [Source:HGNC Symbol;Acc:6844]	6416	ENSG00000065559	MAP2K4	3.249	-0.6368	0.08874	0.2821
aldehyde dehydrogenase 9 family, member A1 [Source:HGNC Symbol;Acc:412]	223	ENSG00000143149	ALDH9A1	5.687	-0.6356	0.001316	0.1236
cytochrome P450, family 27, subfamily A, polypeptide 1 [Source:HGNC Symbol;Acc:2605]	1593	ENSG00000135929	CYP27A1	4.501	-0.6355	0.01052	0.1647
dopachrome tautomerase (dopachrome delta-isomerase, tyrosine-related protein 2) [Source:HGNC Symbol;Acc:2709]	1638	ENSG00000080166	DCT	8.583	-0.6341	0.00246	0.1254
PBX/knotted 1 homeobox 2 [Source:HGNC Symbol;Acc:16714]	63876	ENSG00000165495	PKNOX2	3.507	-0.6315	0.06031	0.2393
olfactory receptor, family 2, subfamily A, member 2 [Source:HGNC Symbol;Acc:8230]	442361	ENSG00000221989	OR2A2	1.723	-0.6313	0.01421	0.168
collagen, type XIV, alpha 1 [Source:HGNC Symbol;Acc:2191]	7373	ENSG00000187955	COL14A1	2.546	-0.6265	0.001989	0.1254
dynein, axonemal, light chain 1 [Source:HGNC Symbol;Acc:23247]	83544	ENSG00000119661	DNAL1	3.56	-0.6259	0.1141	0.3182
ras homolog family member Q pseudogene 2 [Source:HGNC Symbol;Acc:37836]		ENSG00000232742	RHOQP2	1.527	-0.6259	0.1852	0.4031
homeobox D1 [Source:HGNC Symbol;Acc:5132]	3231	ENSG00000128645	HOXD1	2.972	-0.6246	0.006303	0.1453
transmembrane protein 204 [Source:HGNC Symbol;Acc:14158]	79652	ENSG00000131634	TMEM204	1.479	-0.6244	0.001716	0.1254
U6 spliceosomal RNA [Source:RFAM;Acc:RF00026]		ENSG00000199700	U6	3.262	-0.6233	0.1147	0.3184
zinc finger protein 32 [Source:HGNC Symbol;Acc:13095]	7580	ENSG00000169740	ZNF32	3.242	-0.6218	0.008097	0.1567
CUB domain containing protein 2 [Source:HGNC Symbol;Acc:27297]	200008	ENSG00000157211	CDCP2	2.557	-0.6207	0.05871	0.2365
tRNA-yW synthesizing protein 5 [Source:HGNC Symbol;Acc:26754]	129450	ENSG00000162971	TYW5	4.521	-0.6193	0.01348	0.1675
endothelin receptor type B [Source:HGNC Symbol;Acc:3180]	1910	ENSG00000136160	EDNRB	7.229	-0.619	0.03439	0.1961
regulator of chromosome condensation (RCC1) and BTB (POZ) domain containing protein 2 [Source:HGNC Symbol;Acc:1914]	1102	ENSG00000136161	RCBTB2	3.384	-0.6186	0.002063	0.1254
ATP-binding cassette, sub-family B (MDR/TAP), member 10 [Source:HGNC Symbol;Acc:41]	23456	ENSG00000135776	ABCB10	2.675	-0.6173	0.006953	0.1498
required for meiotic nuclear division 5 homolog A (S. cerevisiae) [Source:HGNC Symbol;Acc:25850]	64795	ENSG00000153561	RMND5A	5.475	-0.6173	0.03192	0.1912
protein phosphatase, EF-hand calcium binding domain 2 [Source:HGNC Symbol;Acc:9244]	5470	ENSG00000156194	PPEF2	1.528	-0.6172	0.001978	0.1254
		ENSG00000229081	RP11-432J24.6	2.545	-0.6148	0.002767	0.1254
kelch repeat and BTB (POZ) domain containing 6 [Source:HGNC Symbol;Acc:25340]	89890	ENSG00000165572	KBTBD6	4.065	-0.6143	0.006716	0.1483
solute carrier family 35, member E2 [Source:HGNC Symbol;Acc:20863]	9906	ENSG00000215790	SLC35E2	2.157	-0.6138	0.02443	0.1802
transient receptor potential cation channel, subfamily M, member 1 [Source:HGNC Symbol;Acc:7146]	4308	ENSG00000134160	TRPM1	6.757	-0.613	0.00383	0.1339
urotensin 2 domain containing [Source:HGNC Symbol;Acc:30894]	257313	ENSG00000188958	UTS2D	2.665	-0.6116	0.006758	0.1483
HLA-F antisense RNA 1 (non-protein coding) [Source:HGNC Symbol;Acc:26645]	285830	ENSG00000214922	HLA-F-AS1	3.102	-0.6108	0.001892	0.1254
Small nucleolar RNA U13 [Source:RFAM;Acc:RF01210]		ENSG00000238342	snoU13	5.539	-0.6088	0.03865	0.2024
neuregulin 3 [Source:HGNC Symbol;Acc:7999]	10718	ENSG00000185737	NRG3	5.793	-0.6066	0.03286	0.1936
glycogenin 2 [Source:HGNC Symbol;Acc:4700]	8908	ENSG00000056998	GYG2	5.435	-0.6063	0.046	0.2153
myelin protein zero-like 1 [Source:HGNC Symbol;Acc:7226]	9019	ENSG00000197965	MPZL1	4.965	-0.6062	0.018	0.1699
testis specific protein, Y-linked 26, pseudogene [Source:HGNC Symbol;Acc:16256]	128854	ENSG00000235217	TSPY26P	2.321	-0.606	0.003993	0.1339
		ENSG00000181214	OR8G2P	1.274	-0.6052	0.002731	0.1254
zinc finger protein 649 [Source:HGNC Symbol;Acc:25741]	65251	ENSG00000198093	ZNF649	3.749	-0.6044	0.01127	0.1655
folliculin interacting protein 2 [Source:HGNC Symbol;Acc:29280]	57600	ENSG00000052795	FNIP2	5.35	-0.602	0.012	0.1655
protein geranylgeranyltransferase type I, beta subunit [Source:HGNC Symbol;Acc:8895]	5229	ENSG00000164219	PGGT1B	5.808	-0.5998	0.005167	0.1376
transmembrane protein 128 [Source:HGNC Symbol;Acc:28201]	85013	ENSG00000132406	TMEM128	3.062	-0.5996	0.002743	0.1254
zinc finger protein 238 [Source:HGNC Symbol;Acc:13030]	10472	ENSG00000179456	ZNF238	3.292	-0.599	0.004126	0.1339
Neuron-specific protein family member 1 [Source:UniProtKB/Swiss-Prot;Acc:P42857]	27065	ENSG00000168824	NSG1	5.981	-0.5984	0.06615	0.2497
zinc finger, DHHC-type containing 14 [Source:HGNC Symbol;Acc:20341]	79683	ENSG00000175048	ZDHHC14	3.656	-0.5983	0.0127	0.1658
				3.186	-0.5972	0.02339	0.1773
Metazoan signal recognition particle RNA [Source:RFAM;Acc:RF00017]		ENSG00000243871	Metazoa_SRP	3.007	-0.5968	0.001699	0.1254
cytochrome P450, family 2, subfamily A, polypeptide 7 [Source:HGNC Symbol;Acc:2611]	1549	ENSG00000198077	CYP2A7	1.918	-0.5964	0.006551	0.1483
vang-like 2 (van gogh, Drosophila) [Source:HGNC Symbol;Acc:15511]	57216	ENSG00000162738	VANGL2	2.895	-0.595	0.01752	0.1699
zinc finger protein 283 [Source:HGNC Symbol;Acc:13077]	284349	ENSG00000167637	ZNF283	3.626	-0.5933	0.01879	0.1699
	100506390	ENSG00000254893	RP11-466P24.2	5.486	-0.5917	0.004873	0.1376
mitogen-activated protein kinase kinase kinase 13 [Source:HGNC Symbol;Acc:6852]	9175	ENSG00000073803	MAP3K13	3.089	-0.5892	0.00316	0.1318
serine/threonine kinase 32A [Source:HGNC Symbol;Acc:28317]	202374	ENSG00000169302	STK32A	4.267	-0.5884	0.04089	0.2063
	100127888	ENSG00000232803	RP11-93B14.5	2.852	-0.5867	0.01426	0.168
follistatin-like 1 [Source:HGNC Symbol;Acc:3972]	11167	ENSG00000163430	FSTL1	4.99	-0.5866	0.03705	0.2
sorting nexin 29 pseudogene 2 [Source:HGNC Symbol;Acc:31914]		ENSG00000198106	SNX29P2	2.508	-0.5861	0.04065	0.2062
carboxypeptidase N, polypeptide 1 [Source:HGNC Symbol;Acc:2312]	1369	ENSG00000120054	CPN1	4.812	-0.5856	0.01012	0.1627
kelch-like 28 (Drosophila) [Source:HGNC Symbol;Acc:19741]	54813	ENSG00000179454	KLHL28	3.988	-0.5838	0.0439	0.2123
U6 spliceosomal RNA [Source:RFAM;Acc:RF00026]		ENSG00000201707	U6	1.912	-0.5836	0.03131	0.1898
transmembrane 4 L six family member 19 [Source:HGNC Symbol;Acc:25167]	116211	ENSG00000145107	TM4SF19	4.794	-0.5828	0.04007	0.2051
RNA binding motif protein 43 [Source:HGNC Symbol;Acc:24790]	375287	ENSG00000184898	RBM43	3.837	-0.5819	0.02888	0.1842
septin 6 [Source:HGNC Symbol;Acc:15848]	23157	ENSG00000125354	2013-09-06	2.459	-0.58	0.0268	0.1831
zinc finger protein 582 [Source:HGNC Symbol;Acc:26421]	147948	ENSG00000018869	ZNF582	1.942	-0.5793	0.004589	0.1363
		ENSG00000213755	RP11-342F17.1	2.385	-0.5783	0.01743	0.1699
U6 spliceosomal RNA [Source:RFAM;Acc:RF00026]		ENSG00000251711	U6	3.429	-0.5753	0.004807	0.1376
leucine rich repeat containing 37, member A3 [Source:HGNC Symbol;Acc:32427]	374819	ENSG00000176809	LRRC37A3	1.349	-0.5752	0.1063	0.3076
MORC family CW-type zinc finger 1 [Source:HGNC Symbol;Acc:7198]	27136	ENSG00000114487	MORC1	4.279	-0.5751	0.05563	0.2306
				2.408	-0.5746	0.02193	0.1759
inositol polyphosphate-4-phosphatase, type I, 107kDa [Source:HGNC Symbol;Acc:6074]	3631	ENSG00000040933	INPP4A	4.144	-0.574	0.02294	0.1771
family with sequence similarity 212, member A [Source:HGNC Symbol;Acc:32480]	389119	ENSG00000185614	FAM212A	2.114	-0.5732	0.004995	0.1376

## Sheet: Info
Info
General
Date	2017-06-06
Server	portal.genego.com
Version	6.30.68780
Name	FGCZ | Michal Okoniewski | michal.okoniewski@fgcz.ethz.ch
Login	fgcz98
Workflow Settings
Type	Enrichment
Signals	both
Distribution	intersection
Sorting method	statistically significant
Active Data
Name	Type	Size		Threshold	0
metacore new	General	343		P-value	1
