# Supplementary material for: The low affinity neurotrophin receptor CD271 regulates phenotype switching in melanoma
Source: Nat Commun. 2017 Dec 7;8:1988. doi: 10.1038/s41467-017-01573-6 (PMC5719420; doi:10.1038/s41467-017-01573-6)
Supplement: Supplementary file 5 — Supplementary Data 2 [file 41467_2017_1573_MOESM5_ESM.xlsx]

## Sheet: Switching Genes
Gene overlap +DOX24hrs UP/DOWN with +DOX24hrs;-DOX48hrs DOWN/UP
gene_name	log2 Ratio	p-value	fdr
CTGF	-1.545	1.943e-90	8.121e-87
CYR61	-1.43	6.55e-78	2.053e-74
CCDC85B	-1.269	1.221e-07	5.889e-06
C14orf80	-1.264	1.404e-08	9.266e-07
CTC-490E21.12	-1.121	3.869e-10	3.62e-08
GNB1L	-1.068	6.791e-07	2.453e-05
C19orf26	-1.058	2.862e-07	1.216e-05
CXCL1	-1.053	7.06e-35	7.376e-32
C9orf16	-1.044	1.873e-09	1.534e-07
AL589743.1	-1.042	1.357e-05	0.0002752
CAPN15	-1.04	3.52e-08	2.085e-06
FAM173A	-1.036	8.677e-08	4.483e-06
ID3	-1.004	8.075e-19	2.664e-16
ZNF668	-1.001	2.732e-10	2.697e-08
CTD-2545M3.6	-0.9954	1.924e-06	5.911e-05
RNF126	-0.9839	2.9e-09	2.19e-07
SCARF2	-0.9582	4.589e-08	2.603e-06
MIF	-0.9577	1.12e-05	0.0002371
SIVA1	-0.9528	8.851e-12	1.149e-09
MAMDC4	-0.952	1.693e-05	0.0003286
AC138969.4	-0.9507	2.933e-10	2.872e-08
METRNL	-0.9506	5.808e-06	0.0001439
DOHH	-0.9452	8.006e-06	0.0001848
RPUSD1	-0.9398	2.628e-06	7.54e-05
CDT1	-0.9256	4.994e-11	5.906e-09
EPHA2	-0.9221	6.554e-17	1.712e-14
MAFK	-0.9099	4.662e-08	2.633e-06
PKMYT1	-0.9085	1.519e-07	7.053e-06
TELO2	-0.893	5.793e-05	0.0008464
AP000350.10	-0.8913	1.864e-06	5.769e-05
CHTF18	-0.8889	3.352e-06	9.176e-05
MAP3K14	-0.8795	6.451e-14	1.139e-11
CAPNS2	-0.8728	0.0001996	0.00218
SLC9A3R2	-0.8688	0.0002077	0.002241
ATP5D	-0.8654	2.349e-05	0.0004234
SYDE1	-0.8623	9.408e-12	1.203e-09
NDUFS7	-0.8586	7.199e-05	0.0009961
APBA3	-0.8561	2.299e-14	4.238e-12
LINC00116	-0.8522	5.303e-08	2.916e-06
CPTP	-0.8358	1.113e-05	0.0002365
RECQL4	-0.8337	2.721e-06	7.789e-05
SELO	-0.829	9.895e-10	8.555e-08
BOP1	-0.8157	2.231e-06	6.66e-05
EFHD2	-0.809	8.736e-10	7.712e-08
CEP131	-0.8084	9.482e-06	0.0002093
CCDC124	-0.8006	1.099e-07	5.38e-06
POLD1	-0.7867	1.269e-05	0.0002617
BRAT1	-0.7855	6.526e-07	2.378e-05
SPATC1L	-0.7785	1.95e-06	5.962e-05
MEX3D	-0.7765	9.363e-08	4.791e-06
SLC25A10	-0.7724	4.57e-07	1.785e-05
GADD45B	-0.7602	2.231e-09	1.77e-07
NR4A1	-0.7555	1.096e-10	1.187e-08
PWWP2B	-0.7546	2.221e-09	1.77e-07
ATAD3A	-0.7512	5.68e-06	0.0001417
AGPAT2	-0.7472	1.31e-06	4.322e-05
WDR18	-0.7472	3.162e-07	1.321e-05
SPHK2	-0.7446	1.001e-07	5.002e-06
FAM195A	-0.7432	9.932e-07	3.398e-05
H2AFX	-0.7428	1.384e-07	6.595e-06
DUS3L	-0.7427	1.257e-05	0.0002602
GDF15	-0.7342	1.257e-07	6.037e-06
MRPL41	-0.7252	0.0004021	0.003795
MRPS12	-0.7237	7.013e-08	3.773e-06
COMTD1	-0.7207	2.041e-05	0.0003783
C7orf50	-0.7204	0.0001015	0.001313
LRP3	-0.7183	7.452e-05	0.001023
DPP7	-0.7144	0.0002765	0.002806
NPTX1	-0.7127	1.407e-12	2.177e-10
RBM38	-0.7127	1.646e-05	0.0003226
TONSL	-0.7084	1.507e-06	4.844e-05
TK1	-0.708	5.209e-10	4.664e-08
AC009133.22	-0.7023	0.001386	0.009857
CTU2	-0.6969	9.442e-05	0.001236
AURKAIP1	-0.6923	2.47e-07	1.071e-05
LCAT	-0.6901	1.087e-07	5.342e-06
SAPCD2	-0.6879	1.252e-09	1.075e-07
ATAD3B	-0.6878	1.804e-06	5.598e-05
PQLC1	-0.6854	0.0001287	0.001581
TRMT61A	-0.6846	1.243e-05	0.0002587
SLC19A1	-0.6827	2.351e-07	1.034e-05
RHOT2	-0.6824	6.238e-06	0.0001524
RBM42	-0.6823	8.184e-07	2.89e-05
ARHGDIA	-0.6706	3.006e-06	8.392e-05
NCLN	-0.6706	6.891e-06	0.0001649
TERT	-0.6682	1.258e-05	0.0002602
TIMM13	-0.666	7.555e-05	0.001034
RGS2	-0.6635	2.205e-12	3.29e-10
TMEM161A	-0.6569	6.113e-05	0.0008828
UBALD1	-0.6541	0.0004949	0.00447
SGTA	-0.6519	4.066e-07	1.608e-05
LMNB2	-0.6461	4.354e-09	3.155e-07
BAIAP2L2	-0.6397	9.051e-05	0.001192
FZR1	-0.6363	9.997e-06	0.0002183
C1orf233	-0.636	0.001412	0.009988
C19orf48	-0.6336	8.257e-08	4.349e-06
CROCC	-0.6314	4.73e-05	0.0007188
TMEM259	-0.6306	3.135e-06	8.715e-05
PUSL1	-0.6294	8.856e-06	0.0001979
THAP7	-0.629	1.065e-06	3.629e-05
MRPL4	-0.6216	6.764e-05	0.0009517
CORO7-PAM16	-0.6161	0.0001792	0.002022
ZNF524	-0.6161	0.0002561	0.002656
SLC52A2	-0.6151	8.934e-05	0.001181
CORO7	-0.6071	0.0003587	0.003454
CLUH	-0.6057	1.928e-05	0.0003608
WNK2	-0.6047	7.198e-06	0.0001699
RELT	-0.6018	5.857e-08	3.206e-06
PPAN-P2RY11	-0.6015	1.317e-05	0.0002684
ACD	-0.6014	7.056e-07	2.527e-05
CD320	-0.6	8.153e-05	0.001099
THOP1	-0.5998	2.284e-08	1.403e-06
SH3GL1	-0.5946	1.769e-06	5.531e-05
HLX	-0.5921	1.82e-05	0.0003441
SBF1	-0.5899	0.0001012	0.00131
NAA60	-0.5871	1.413e-06	4.602e-05
P2RY11	-0.5849	8.726e-06	0.0001959
TMEM8A	-0.5832	1.869e-05	0.0003512
NCOR2	-0.5791	3.438e-06	9.39e-05
SPHK1	-0.578	6.592e-05	0.0009398
NBL1	-0.5769	0.0004219	0.00394
P2RX5-TAX1BP3	-0.5757	1.824e-08	1.132e-06
TAX1BP3	-0.5717	1.375e-08	9.121e-07
DNM3	-0.5697	2.531e-10	2.518e-08
CACNA1H	-0.5695	0.001562	0.01084
BCL2L12	-0.5677	1.804e-07	8.253e-06
CENPM	-0.5652	0.0001115	0.001412
PTRH1	-0.5642	6.612e-05	0.0009398
VPS51	-0.563	3.814e-05	0.0006178
C20orf27	-0.5582	0.0002222	0.002372
TMEM201	-0.5572	0.0006356	0.005446
TSPAN10	-0.5546	0.002041	0.01326
AP5B1	-0.5535	1.604e-05	0.0003171
BIRC7	-0.5521	0.0002573	0.002662
ATP13A2	-0.5511	0.0002334	0.002469
MRPS34	-0.5405	2.992e-06	8.371e-05
TEAD4	-0.5377	6.711e-09	4.7e-07
ZBTB17	-0.5369	4.04e-05	0.0006452
TCF3	-0.5355	4.959e-05	0.0007472
C19orf25	-0.5342	1.965e-06	5.984e-05
PIM3	-0.5332	5.968e-05	0.0008659
PSMB10	-0.5328	0.006361	0.03157
FBXW9	-0.5302	0.000432	0.004014
DUS1L	-0.5297	1.544e-05	0.0003068
TMED1	-0.5294	0.0001972	0.002163
YDJC	-0.5283	5.855e-07	2.159e-05
CHERP	-0.5272	3.535e-05	0.0005861
XRCC3	-0.527	0.0002361	0.002489
CLPP	-0.5269	2.527e-06	7.299e-05
UBE2S	-0.5268	5.208e-10	4.664e-08
GRK6	-0.522	2.196e-06	6.586e-05
PTGES2	-0.5169	0.000194	0.002141
MCM5	-0.5154	7.085e-07	2.53e-05
UPF1	-0.5104	8.689e-08	4.483e-06
CTC-550B14.6	-0.5093	7.93e-06	0.0001837
APOE	-0.5034	0.003429	0.01975
FLYWCH1	-0.5025	0.0004082	0.003836
RPL36	-0.5022	1.783e-05	0.0003393
FAM207A	-0.5018	0.001734	0.01176
MYBL2	-0.5004	2.836e-09	2.181e-07
EEF1D	-0.4986	2.892e-05	0.0004966
RABL6	-0.496	1.699e-05	0.0003286
HIC2	-0.493	2.357e-06	6.919e-05
PTBP1	-0.4886	2.184e-07	9.673e-06
ECSIT	-0.4876	2.043e-05	0.0003783
DNAAF5	-0.4868	6.915e-06	0.0001649
ARMC6	-0.4835	0.0003783	0.003604
RBM14	-0.48	7.563e-06	0.0001772
MRPL34	-0.4794	2.951e-08	1.796e-06
TUBB4B	-0.4775	9.822e-07	3.373e-05
CTD-2349B8.1	-0.4768	0.001416	0.01001
RPS19BP1	-0.4753	2.428e-05	0.0004342
ISOC2	-0.473	3.978e-05	0.0006394
CENPB	-0.4725	1.723e-05	0.0003322
TOMM40	-0.4724	2.386e-07	1.042e-05
C19orf70	-0.4722	0.000753	0.00619
CHCHD6	-0.4719	0.0001223	0.001523
UNKL	-0.4705	0.0002474	0.002589
MRPL12	-0.4694	1.733e-08	1.092e-06
PDZRN3	-0.4689	3.003e-07	1.268e-05
MYBBP1A	-0.4683	2.705e-05	0.0004723
GRWD1	-0.4674	3.615e-07	1.457e-05
WNT10B	-0.4642	0.002037	0.01324
GSG2	-0.4635	6.4e-06	0.0001546
EMC6	-0.4611	6.5e-06	0.0001564
PRPF31	-0.4609	7.17e-05	0.0009943
PPP1R37	-0.4595	0.0002933	0.00293
MCM2	-0.4589	9.627e-08	4.869e-06
LA16c-306E5.2	-0.4583	1.022e-05	0.0002217
NSMF	-0.4566	6.664e-05	0.0009435
BRD1	-0.4553	0.0002024	0.002198
POP7	-0.455	3.773e-05	0.0006142
LRRC45	-0.4512	0.000313	0.003097
SAV1	-0.4475	8.925e-07	3.108e-05
CHAF1A	-0.445	5.13e-07	1.965e-05
KATNB1	-0.445	3.483e-05	0.000579
ARFRP1	-0.4416	7.466e-05	0.001024
PLXND1	-0.441	6.59e-05	0.0009398
PFKP	-0.4395	2.258e-06	6.706e-05
RP11-264B17.3	-0.4368	0.001371	0.009773
PLXNA1	-0.4344	0.0001312	0.001606
EFHD1	-0.4332	8.684e-08	4.483e-06
TTLL12	-0.4284	0.0005471	0.004838
RTEL1-TNFRSF6B	-0.4276	0.001242	0.009106
HIP1R	-0.4261	0.0002911	0.002914
TRMT2A	-0.4259	0.002667	0.01635
CDCA4	-0.425	0.0002574	0.002662
MTG2	-0.4241	4.461e-05	0.0006914
KLF16	-0.4234	0.000823	0.006648
SPNS1	-0.4217	0.003997	0.02208
LAGE3	-0.4215	0.0002546	0.002645
SNRPB	-0.4215	7.985e-06	0.0001847
ADAM11	-0.4207	0.002683	0.01642
ESRRA	-0.4202	0.00155	0.01078
PDDC1	-0.4201	0.0001183	0.00148
KHSRP	-0.4185	1.767e-05	0.0003388
ZBED1	-0.417	7.574e-06	0.0001772
RTEL1	-0.4132	0.0008153	0.006598
THAP4	-0.4126	0.0006044	0.005234
KIF18B	-0.4122	3.443e-05	0.000574
IFRD2	-0.4121	6.672e-05	0.0009435
PTP4A3	-0.4118	0.004174	0.02279
CCDC86	-0.4116	0.0001237	0.001537
FAM69B	-0.4111	0.0009872	0.007663
GRAMD1A	-0.4097	0.0003982	0.003771
C9orf69	-0.4089	0.001478	0.01037
AXIN1	-0.4079	0.0001242	0.001539
SURF6	-0.407	0.0001658	0.001891
USE1	-0.4067	0.001397	0.009914
NTMT1	-0.406	0.0006117	0.005285
GATAD2A	-0.3989	2.096e-05	0.0003874
RNF44	-0.396	0.0007183	0.005976
SHROOM2	-0.3942	0.0001482	0.001737
PUS1	-0.3939	0.0006172	0.005318
TACC3	-0.3924	4.858e-06	0.0001256
ILVBL	-0.3904	0.004682	0.02491
LRPAP1	-0.388	0.0001028	0.001324
REEP4	-0.3878	0.0005524	0.00487
SH3BP1	-0.3871	5.576e-06	0.0001404
MRPS2	-0.3862	0.0002052	0.002223
PKN3	-0.3853	0.002036	0.01324
RRP1	-0.3845	1.658e-05	0.0003232
REPIN1	-0.3843	1.245e-05	0.0002589
SH3GLB2	-0.3837	6.606e-05	0.0009398
CDH24	-0.3816	0.001027	0.007892
DAZAP1	-0.3814	2.383e-05	0.0004274
RP13-1032I1.10	-0.3807	2.031e-06	6.134e-05
MFSD12	-0.3791	0.001553	0.0108
SLC25A39	-0.3756	0.003919	0.02174
ZMYND19	-0.3733	0.005791	0.02942
ZNF511	-0.3716	2.827e-05	0.0004875
PANK4	-0.3697	0.0001574	0.001818
SCML2	-0.3691	0.004421	0.02381
SNX8	-0.3671	0.003567	0.02034
ARFGAP1	-0.3669	0.007032	0.03416
ADGRL1	-0.3643	0.0005159	0.004618
E2F1	-0.3642	3.717e-05	0.0006076
TRMU	-0.3593	2.952e-05	0.0005027
DUSP23	-0.3585	0.0003486	0.003369
RANGAP1	-0.3576	5.574e-05	0.0008173
PLK1	-0.357	1.092e-05	0.0002333
NMRK2	-0.3557	0.00659	0.0325
RALY	-0.3525	0.0005319	0.00473
TCOF1	-0.3508	2.996e-05	0.0005094
MRPL52	-0.3498	0.0009806	0.007621
IMP3	-0.346	3.941e-05	0.000635
GIGYF1	-0.3438	0.001004	0.007753
HPDL	-0.3427	0.0003903	0.003707
NOL12	-0.3415	0.002129	0.01369
DUSP7	-0.3382	0.0003877	0.003685
MCM7	-0.3373	1.094e-06	3.707e-05
RRP7A	-0.3354	8.817e-05	0.001173
MRPL23	-0.3338	0.0003184	0.003137
PGAM5	-0.3331	6.974e-05	0.0009735
RRP9	-0.3323	0.0005823	0.005091
NDUFV1	-0.3253	0.003606	0.02049
MRPL57	-0.3249	0.001904	0.01264
EN2	-0.3239	0.0005503	0.004858
ORC1	-0.3211	0.0005709	0.005002
RP11-216L13.17	-0.3184	0.005646	0.02889
PMPCA	-0.3167	0.0001256	0.001551
STRA13	-0.3152	0.009178	0.04145
KIAA2013	-0.3143	0.00162	0.01113
LIG1	-0.3124	0.000251	0.002618
RRS1	-0.3107	0.005432	0.028
TFAP4	-0.3101	0.009543	0.04263
CLN6	-0.3081	0.001056	0.008045
NXT1	-0.3081	0.004057	0.02234
GSTP1	-0.3075	0.006178	0.03091
HYAL2	-0.3067	0.008203	0.0382
SLC25A25	-0.3054	0.002049	0.0133
TREX2	-0.3053	0.008338	0.0387
INO80E	-0.3043	0.003191	0.01873
CCAR2	-0.3003	8.35e-05	0.001122
PTMA	-0.2989	6.804e-05	0.0009551
HAUS7	-0.2966	0.01139	0.04831
FBLN1	-0.2939	0.008362	0.03879
RDH13	-0.2922	0.002558	0.01581
SMIM4	-0.287	0.005477	0.02816
PRMT7	-0.2844	0.003063	0.01812
MRPS26	-0.2778	0.004139	0.02265
DDX39A	-0.2764	0.0002004	0.002185
ITPA	-0.276	0.004963	0.02608
PEPD	-0.2721	0.001268	0.009229
LACC1	0.2702	0.009854	0.04357
SKAP2	0.2733	0.001003	0.007753
TNKS	0.2747	0.001113	0.008367
RAB5A	0.2755	0.0004509	0.004138
WIPI1	0.277	0.001618	0.01112
SLC50A1	0.2775	0.0006383	0.005447
C6orf165	0.279	0.006023	0.03032
SHC4	0.2813	0.000162	0.001855
GON4L	0.282	0.0003839	0.003651
SFXN3	0.282	3.416e-05	0.0005703
ARHGAP21	0.285	5.005e-05	0.0007523
SEL1L	0.2859	8e-05	0.001087
MT-RNR2	0.288	0.004077	0.02241
IFI16	0.2895	2.149e-05	0.0003944
B4GALT5	0.2903	8.224e-06	0.0001884
RP11-244H3.4	0.2916	0.01188	0.04999
PARP4	0.2939	1.055e-05	0.0002261
TRIM16	0.2966	0.003342	0.01937
TXNIP	0.2967	0.0002202	0.002358
NRIP1	0.2991	0.0003601	0.003465
TMTC2	0.3003	0.0002246	0.002394
LRP8	0.3029	1.984e-05	0.0003695
SEC31B	0.3047	0.001234	0.009064
GLT8D1	0.3059	6.829e-05	0.0009571
RNF125	0.3099	0.0001367	0.001652
THBS3	0.3123	0.01054	0.0458
IL13RA1	0.3167	4.726e-05	0.0007188
DTX3L	0.3181	8.736e-05	0.001166
ABLIM3	0.3186	0.01139	0.04831
FCRLA	0.3214	0.000194	0.002141
SLC26A2	0.3239	1.71e-06	5.414e-05
CLCN3	0.325	6.663e-06	0.00016
SLC16A4	0.3254	0.0001103	0.001401
MAP9	0.3258	0.0004047	0.003809
SLFN5	0.327	3.939e-05	0.000635
SQRDL	0.3308	0.0004327	0.004015
NMRK1	0.3309	0.007418	0.03541
CFI	0.3313	0.0007532	0.00619
INPP5F	0.3317	4.03e-06	0.0001073
LAMA4	0.3323	1.054e-05	0.0002261
ITPR2	0.3337	0.0004896	0.004435
ERO1LB	0.3347	0.0006417	0.005468
SYNC	0.3347	0.0001559	0.001808
WDR47	0.3391	0.0001162	0.001459
OPHN1	0.341	0.001186	0.008773
CD47	0.3417	1.521e-05	0.0003037
PRKD1	0.3418	0.0001355	0.001639
SHROOM4	0.3452	0.00135	0.009662
RHOB	0.3499	0.0004796	0.00436
DST	0.3502	5.009e-07	1.932e-05
FAM84B	0.3504	7.596e-08	4.035e-06
RP11-548K23.11	0.3516	6.068e-05	0.0008784
ARRDC4	0.3521	0.001966	0.01292
ALPK1	0.3551	0.006173	0.0309
GOLGB1	0.356	5.533e-05	0.0008161
RAB5B	0.3604	3.802e-08	2.217e-06
LDLR	0.3627	1.428e-07	6.783e-06
ACLY	0.3633	1.613e-07	7.436e-06
ACSL4	0.3688	1.326e-06	4.364e-05
HERC6	0.3721	0.01117	0.04765
GGPS1	0.3732	4.616e-05	0.0007101
RP11-53I6.2	0.3809	0.0007067	0.005886
ZNF117	0.3819	0.00734	0.03517
GRIK2	0.3837	0.0002847	0.002869
NCOA1	0.3838	0.000103	0.001326
CCDC53	0.3876	0.00018	0.00203
SLC33A1	0.3895	4.24e-05	0.0006645
TMC7	0.3923	0.00727	0.03495
ATP10B	0.3955	0.003958	0.02193
PJA2	0.3965	4.855e-07	1.884e-05
MVK	0.3973	0.0003682	0.003526
GNE	0.3985	1.134e-06	3.812e-05
DDIT3	0.4025	8.856e-06	0.0001979
NREP	0.4025	1.78e-06	5.537e-05
SC5D	0.4039	2.96e-06	8.301e-05
APH1B	0.4093	0.001285	0.009326
ZNF224	0.4098	0.0003991	0.003776
AHNAK2	0.4103	4.319e-07	1.692e-05
ZNF549	0.4103	0.0001499	0.001753
TP53INP1	0.4107	1.73e-08	1.092e-06
TMEM50B	0.4124	2.728e-07	1.171e-05
ELOVL6	0.4155	5.619e-07	2.099e-05
GPR155	0.4182	0.004365	0.02357
TSPAN15	0.4234	0.003161	0.01862
LIPA	0.4272	2.882e-09	2.19e-07
ERBB3	0.4283	2.013e-11	2.499e-09
FAM134B	0.4284	0.001776	0.01198
FAM47E-STBD1	0.4326	0.0008304	0.006682
EFNA1	0.433	9.081e-06	0.0002023
ZNF84	0.4347	8.703e-06	0.0001959
TMOD2	0.4374	7.614e-06	0.0001777
ACAT2	0.438	1.815e-08	1.132e-06
ARRDC3	0.4407	2.999e-05	0.0005094
ZNF25	0.4407	7.795e-05	0.001062
EIF2AK3	0.4483	1.071e-06	3.64e-05
HERPUD1	0.4505	1.824e-09	1.504e-07
MT-RNR1	0.4524	8.182e-07	2.89e-05
NSDHL	0.459	5.096e-08	2.827e-06
CLCN6	0.4645	2.256e-06	6.706e-05
RP11-144G6.12	0.4658	0.008637	0.03971
SCRG1	0.4724	0.002063	0.01336
COG6	0.474	1.87e-07	8.434e-06
PLEKHG1	0.4748	2.553e-05	0.0004525
SMIM14	0.4771	8.478e-06	0.0001933
ZSCAN30	0.4865	5.14e-05	0.000768
PARP9	0.4874	5.038e-09	3.63e-07
ZMYM5	0.4981	7.674e-06	0.0001788
IFIT2	0.5029	0.001051	0.008023
WARS	0.508	2.213e-15	4.866e-13
ACSL3	0.5084	5.044e-15	1.072e-12
TDRKH	0.5084	7.161e-05	0.0009941
TMEM135	0.515	2.482e-10	2.489e-08
PHF11	0.5181	9.762e-05	0.001273
AIM2	0.5237	2.755e-06	7.862e-05
KIAA1551	0.5238	3.595e-07	1.454e-05
SLC2A6	0.5258	0.009509	0.0425
KAT2B	0.5261	2e-12	3.021e-10
MXI1	0.5269	1.501e-14	2.941e-12
ALDH1L2	0.5295	4.189e-10	3.89e-08
C14orf1	0.5299	1.411e-09	1.195e-07
DHCR7	0.5303	9.6e-09	6.505e-07
PLCD4	0.5665	1.566e-05	0.0003106
FDFT1	0.5736	1.188e-18	3.723e-16
SCG2	0.5788	0.01111	0.04748
HSD17B7	0.5816	2.408e-09	1.875e-07
NOX4	0.5831	7.937e-09	5.467e-07
SERPINA3	0.6018	3.164e-10	3.027e-08
FDPS	0.6069	4.008e-20	1.621e-17
DNAJB9	0.6074	1.036e-11	1.312e-09
RASSF2	0.6109	0.0001089	0.001389
NOV	0.6164	2.454e-22	1.139e-19
KLF7	0.6224	1.26e-10	1.35e-08
YPEL2	0.6237	7.709e-06	0.0001793
LRRD1	0.6592	1.68e-19	6.017e-17
FADS1	0.6669	2.174e-24	1.135e-21
SLC7A11	0.6701	9.842e-15	2.023e-12
STARD4	0.6932	5.231e-18	1.501e-15
GBP2	0.7011	0.001038	0.007954
SQLE	0.7315	1.7e-27	1.015e-24
HMGCR	0.759	3.428e-26	1.868e-23
IDI1	0.7628	5.004e-30	3.485e-27
SPINK1	0.8164	0.00311	0.01837
FADS2	0.8403	1.344e-20	5.617e-18
ST6GALNAC2	0.8917	1.002e-15	2.243e-13
IL16	0.9613	1.003e-20	4.335e-18
ACSS2	0.9652	6.49e-29	4.282e-26
KLF2	0.9763	9.631e-08	4.869e-06
ZPLD1	0.981	2.428e-06	7.078e-05
SCD	1.081	3.387e-39	4.245e-36
MSMO1	1.105	1.149e-38	1.31e-35
TTR	1.126	8.126e-05	0.001097
INSIG1	1.183	1.026e-59	2.143e-56
TUBA1A	1.25	1.449e-50	2.596e-47
TSC22D3	1.438	7.978e-47	1.111e-43
HMGCS1	1.44	3.498e-76	8.771e-73
IL21R	1.47	1.758e-09	1.469e-07
TF	2.396	5.432e-27	3.095e-24
INS-IGF2	3.193	9.55e-09	6.505e-07
INS	3.926	6.817e-12	9.092e-10
NGFR	5.885	4.753e-184	5.959e-180

## Sheet: +DOX 24hrs
+DOX 24hrs over -DOX 24hrs
gene_name	log2 Ratio	pValue	fdr
NGFR	5.885	4.753e-184	5.959e-180
INS	3.926	6.817e-12	9.092e-10
INS-IGF2	3.193	9.55e-09	6.505e-07
TF	2.396	5.432e-27	3.095e-24
IL21R	1.47	1.758e-09	1.469e-07
HMGCS1	1.44	3.498e-76	8.771e-73
TSC22D3	1.438	7.978e-47	1.111e-43
TUBA1A	1.25	1.449e-50	2.596e-47
INSIG1	1.183	1.026e-59	2.143e-56
TTR	1.126	8.126e-05	0.001097
MSMO1	1.105	1.149e-38	1.31e-35
SCD	1.081	3.387e-39	4.245e-36
ZPLD1	0.981	2.428e-06	7.078e-05
KLF2	0.9763	9.631e-08	4.869e-06
ACSS2	0.9652	6.49e-29	4.282e-26
IL16	0.9613	1.003e-20	4.335e-18
ST6GALNAC2	0.8917	1.002e-15	2.243e-13
CD200	0.8454	1.721e-14	3.269e-12
FADS2	0.8403	1.344e-20	5.617e-18
AKR1C2	0.8388	0.000146	0.001727
SPINK1	0.8164	0.00311	0.01837
SESN3	0.8128	1.649e-14	3.18e-12
STK32A	0.7679	0.0006425	0.005472
PRDM7	0.7675	2.852e-19	9.932e-17
HAS2	0.7672	1.269e-07	6.071e-06
IDI1	0.7628	5.004e-30	3.485e-27
HMGCR	0.759	3.428e-26	1.868e-23
TRIM2	0.7338	4.525e-31	3.337e-28
SQLE	0.7315	1.7e-27	1.015e-24
BCL2A1	0.7049	1.232e-05	0.0002569
GBP2	0.7011	0.001038	0.007954
MDGA2	0.6982	0.006008	0.03027
ARNT2	0.6941	7.788e-06	0.0001808
STARD4	0.6932	5.231e-18	1.501e-15
ST3GAL5	0.6926	1.099e-10	1.187e-08
DKFZp434J0226	0.6923	0.001424	0.01003
ZNF836	0.6905	0.002019	0.01317
IDH1	0.6737	1.869e-23	9.121e-21
PTPRZ1	0.6727	0.002521	0.01564
SLC7A11	0.6701	9.842e-15	2.023e-12
FADS1	0.6669	2.174e-24	1.135e-21
LRRD1	0.6592	1.68e-19	6.017e-17
TRIM63	0.6454	4.244e-10	3.912e-08
FAXDC2	0.6398	8.023e-06	0.0001849
TAS2R5	0.6394	0.003481	0.01995
ADGRE2	0.6352	0.00264	0.01623
CYP51A1	0.6319	4.299e-19	1.457e-16
RNASE4	0.6317	1.114e-07	5.435e-06
NPIPB15	0.631	0.001813	0.0122
TMEM236	0.6279	0.00166	0.01137
SYT11	0.6275	0.003842	0.02139
GALNT3	0.6268	1.496e-08	9.719e-07
YPEL2	0.6237	7.709e-06	0.0001793
KLF7	0.6224	1.26e-10	1.35e-08
PLEKHA2	0.6182	0.0002828	0.002859
RP11-903H12.5	0.6178	1.827e-07	8.297e-06
NOV	0.6164	2.454e-22	1.139e-19
FOXP2	0.6137	0.001332	0.009572
RASSF2	0.6109	0.0001089	0.001389
SERPINA3	0.6093	1.53e-10	1.625e-08
DNAJB9	0.6074	1.036e-11	1.312e-09
FDPS	0.6069	4.008e-20	1.621e-17
IGIP	0.6049	3.821e-05	0.0006181
IQCH	0.602	0.002915	0.01745
SERPINA3	0.6018	3.164e-10	3.027e-08
LUZP4	0.5951	0.008591	0.03958
MITF	0.5925	2.173e-17	5.922e-15
ERVFRD-1	0.5857	0.00126	0.009188
NOX4	0.5831	7.937e-09	5.467e-07
HSD17B7	0.5816	2.408e-09	1.875e-07
BHLHE40	0.5798	3.93e-17	1.048e-14
SCG2	0.5788	0.01111	0.04748
TVP23C-CDRT4	0.5785	0.00376	0.02108
SLC9C1	0.5763	0.007092	0.0344
TMOD1	0.5738	0.007442	0.03546
FDFT1	0.5736	1.188e-18	3.723e-16
PLCD4	0.5665	1.566e-05	0.0003106
TRIM36	0.5611	0.001742	0.0118
STOX2	0.5584	5.329e-09	3.818e-07
CDK15	0.5552	0.01007	0.04424
ATP8A1	0.5547	0.0008828	0.007009
IGSF11	0.5546	2.164e-05	0.0003966
TMCC3	0.552	0.00266	0.01633
ARHGAP26	0.5458	0.005348	0.02767
RANBP17	0.5428	1.809e-09	1.502e-07
ANKRD44	0.5398	4.169e-07	1.643e-05
ACTR6	0.5379	3.733e-10	3.519e-08
ZNF461	0.5365	0.005949	0.03002
STKLD1	0.5364	0.003767	0.02111
DCT	0.5348	4.295e-15	9.283e-13
HMCN1	0.5344	7.279e-06	0.0001715
DHCR7	0.5303	9.6e-09	6.505e-07
C14orf1	0.5299	1.411e-09	1.195e-07
ALDH1L2	0.5295	4.189e-10	3.89e-08
TTLL1	0.5288	0.001677	0.01144
MXI1	0.5269	1.501e-14	2.941e-12
KAT2B	0.5261	2e-12	3.021e-10
TBC1D19	0.5259	0.001133	0.008472
SLC2A6	0.5258	0.009509	0.0425
KIAA1551	0.5238	3.595e-07	1.454e-05
AIM2	0.5237	2.755e-06	7.862e-05
ICK	0.5234	2.202e-09	1.77e-07
USP51	0.5198	4.631e-06	0.0001213
C2orf88	0.5184	0.01025	0.04485
PHF11	0.5181	9.762e-05	0.001273
COL4A3BP	0.5178	2.617e-13	4.495e-11
CCDC112	0.5166	0.0001536	0.001787
TMEM135	0.515	2.482e-10	2.489e-08
LSMEM1	0.5143	0.00191	0.01265
TGDS	0.5131	5.315e-07	2.019e-05
DEPTOR	0.5085	0.01037	0.04522
ACSL3	0.5084	5.044e-15	1.072e-12
TDRKH	0.5084	7.161e-05	0.0009941
WARS	0.508	2.213e-15	4.866e-13
ALDH1A1	0.5047	0.0002603	0.002679
LCP1	0.5042	0.002003	0.01309
LRRK2	0.5036	6.664e-07	2.414e-05
LYST	0.5029	1.364e-12	2.138e-10
IFIT2	0.5029	0.001051	0.008023
ZMYM5	0.4981	7.674e-06	0.0001788
ZNF365	0.498	3.582e-05	0.0005915
SLC16A10	0.4889	0.000929	0.007311
RP11-683L23.1	0.4881	0.005768	0.02934
PARP9	0.4874	5.038e-09	3.63e-07
ZSCAN30	0.4865	5.14e-05	0.000768
NAV1	0.4858	0.004289	0.02329
LPIN1	0.4848	9.035e-13	1.471e-10
TMEM133	0.4846	6.149e-05	0.000886
ZNF10	0.4843	0.001457	0.01025
CREBRF	0.4809	5.447e-06	0.0001377
FAM47E-STBD1	0.4803	0.000491	0.004444
ST3GAL6	0.4799	6.642e-08	3.605e-06
SEL1L3	0.4771	3.157e-10	3.027e-08
SMIM14	0.4771	8.478e-06	0.0001933
CCNG2	0.4749	6.276e-06	0.0001531
PLEKHG1	0.4748	2.553e-05	0.0004525
COG6	0.474	1.87e-07	8.434e-06
UGDH	0.4733	1.01e-10	1.11e-08
TTC39B	0.4732	0.007098	0.0344
SCRG1	0.4724	0.002063	0.01336
SLC25A16	0.4721	3.184e-06	8.793e-05
HCFC2	0.4716	4.093e-05	0.0006494
VAV3	0.4705	1.768e-06	5.531e-05
PLP1	0.4687	4.339e-13	7.252e-11
TMEM63C	0.4681	0.0002071	0.002238
KLHL24	0.4675	2.031e-06	6.134e-05
RP11-144G6.12	0.4658	0.008637	0.03971
SH3BP5	0.4648	6.927e-08	3.743e-06
CLCN6	0.4645	2.256e-06	6.706e-05
ZNF823	0.4644	0.003209	0.01879
MICU3	0.4625	0.0005849	0.005099
NSDHL	0.459	5.096e-08	2.827e-06
ACVR1C	0.459	9.989e-06	0.0002183
DTNA	0.4561	0.0001343	0.001631
CRISPLD1	0.4545	5.644e-07	2.099e-05
LRRC39	0.4541	0.001573	0.01091
LYPLAL1	0.4539	6.908e-07	2.481e-05
MT-RNR1	0.4524	8.182e-07	2.89e-05
HERPUD1	0.4505	1.824e-09	1.504e-07
ZFYVE16	0.4495	3.004e-09	2.241e-07
GPRC5B	0.4493	9.628e-08	4.869e-06
FSD1L	0.4491	5.71e-06	0.000142
EIF2AK3	0.4483	1.071e-06	3.64e-05
TDRD7	0.447	5.814e-07	2.15e-05
HORMAD1	0.4449	0.0001376	0.001659
ZNF256	0.4447	0.001928	0.01273
DSTYK	0.4444	8.522e-10	7.577e-08
GPM6B	0.4442	2.526e-05	0.0004492
ARRDC3	0.4407	2.999e-05	0.0005094
ZNF25	0.4407	7.795e-05	0.001062
ATM	0.4402	3.204e-07	1.334e-05
RP11-193F5.1	0.4402	0.0001267	0.001561
C5orf42	0.439	9.277e-05	0.001217
ATP7A	0.4384	1.411e-06	4.602e-05
ACAT2	0.438	1.815e-08	1.132e-06
TMOD2	0.4374	7.614e-06	0.0001777
KIAA1109	0.436	1.5e-06	4.835e-05
ZNF84	0.4347	8.703e-06	0.0001959
ZNF624	0.4347	0.007645	0.03617
ANK2	0.434	8.856e-05	0.001175
EFNA1	0.433	9.081e-06	0.0002023
FAM47E-STBD1	0.4326	0.0008304	0.006682
LONRF1	0.4296	1.431e-08	9.389e-07
TMEM229B	0.4285	2.384e-06	6.981e-05
FAM134B	0.4284	0.001776	0.01198
ERBB3	0.4283	2.013e-11	2.499e-09
LIPA	0.4272	2.882e-09	2.19e-07
PLAG1	0.427	4.657e-05	0.0007133
ARHGAP42	0.4262	1.686e-05	0.0003277
DIP2B	0.424	1.996e-07	8.968e-06
PDXDC2P	0.4239	1.039e-05	0.0002238
TSPAN15	0.4234	0.003161	0.01862
FEM1B	0.4233	3.11e-07	1.308e-05
LIPT2	0.4216	0.009021	0.04094
BHLHE41	0.4208	3.363e-05	0.0005622
MAGI3	0.4189	0.0001423	0.001694
GPR155	0.4182	0.004365	0.02357
ZNF564	0.4158	0.003751	0.02104
ELOVL6	0.4155	5.619e-07	2.099e-05
RP1-20N2.8	0.4153	0.009846	0.04355
C5	0.4138	0.003081	0.01822
HLA-F-AS1	0.4136	4.746e-05	0.0007203
ENOX1	0.4132	0.001007	0.007772
DCLK1	0.4125	0.00112	0.008402
TMEM50B	0.4124	2.728e-07	1.171e-05
MREG	0.4121	2.872e-07	1.216e-05
TP53INP1	0.4107	1.73e-08	1.092e-06
AHNAK2	0.4103	4.319e-07	1.692e-05
ZNF549	0.4103	0.0001499	0.001753
RAB30	0.4099	2.133e-05	0.0003923
ZNF224	0.4098	0.0003991	0.003776
APH1B	0.4093	0.001285	0.009326
RRAGC	0.4088	6.232e-07	2.278e-05
IMPACT	0.407	2.027e-05	0.0003764
BAZ2B	0.4067	4.053e-05	0.0006465
SC5D	0.4039	2.96e-06	8.301e-05
HSPBAP1	0.4036	0.0003512	0.003389
FAM78B	0.4034	4.062e-06	0.0001079
ANKRD36	0.4033	0.004834	0.02563
NREP	0.4025	1.78e-06	5.537e-05
DDIT3	0.4025	8.856e-06	0.0001979
GCNT2	0.4023	8.453e-08	4.434e-06
AGO4	0.4009	5.66e-06	0.0001417
TMEM41B	0.4005	1.593e-06	5.081e-05
SENP7	0.3998	2.343e-05	0.0004231
CCL28	0.3992	0.0001826	0.002047
ZNF813	0.3991	0.007948	0.03733
RNF144A	0.3988	3.281e-07	1.358e-05
GNE	0.3985	1.134e-06	3.812e-05
DHCR24	0.3981	3.436e-09	2.519e-07
C1orf21	0.398	1.121e-06	3.79e-05
MVK	0.3973	0.0003682	0.003526
PJA2	0.3965	4.855e-07	1.884e-05
N4BP2	0.3965	7.313e-05	0.001009
C8orf44-SGK3	0.3961	1.536e-05	0.0003061
NAPEPLD	0.3959	4.079e-05	0.0006494
ATP10B	0.3955	0.003958	0.02193
GNPTAB	0.3951	1.679e-08	1.076e-06
GPR137B	0.3943	4.613e-07	1.796e-05
MTURN	0.3941	0.001041	0.00797
FRMD3	0.3936	0.0002069	0.002238
FYB	0.3936	0.004336	0.02348
TMC7	0.3923	0.00727	0.03495
STX7	0.3911	3.994e-08	2.318e-06
ARHGEF3	0.3905	1.682e-08	1.076e-06
NSUN6	0.3898	0.0001432	0.001703
FEM1C	0.3896	0.0001242	0.001539
SLC33A1	0.3895	4.24e-05	0.0006645
TDRD3	0.3891	1.785e-05	0.0003393
CLEC2D	0.3891	0.001376	0.009797
UBN2	0.3888	3.632e-05	0.0005975
RAB6B	0.3885	5.185e-05	0.0007737
STON1	0.3883	0.0001577	0.001819
CCDC53	0.3876	0.00018	0.00203
LRIG2	0.3867	0.0002964	0.002956
IFT80	0.3864	2.591e-05	0.0004576
PLEKHH1	0.386	1.556e-07	7.2e-06
ABCC2	0.3857	7.287e-09	5.075e-07
TBC1D7	0.3849	1.931e-09	1.572e-07
ZNF41	0.3844	0.001863	0.01244
NCOA1	0.3838	0.000103	0.001326
GRIK2	0.3837	0.0002847	0.002869
CRYL1	0.3833	8.099e-05	0.001097
TESK2	0.383	0.005787	0.02942
WDFY1	0.3829	2.892e-09	2.19e-07
KCTD21	0.3824	3.91e-05	0.0006316
ZNF117	0.3819	0.00734	0.03517
ZNF717	0.3817	0.0001901	0.002109
DMXL2	0.3813	1.115e-05	0.0002366
EXOC1	0.3812	1.962e-05	0.0003665
BAAT	0.3809	3.292e-06	9.051e-05
RP11-53I6.2	0.3809	0.0007067	0.005886
STRIP2	0.3803	2.002e-06	6.077e-05
DNAJC3	0.3803	2.831e-06	8.01e-05
VPS13C	0.3803	1.733e-05	0.0003332
FAM63B	0.38	0.0001004	0.001304
PDIK1L	0.3795	0.000459	0.004197
RDH11	0.3778	3.218e-07	1.336e-05
ABCC4	0.3778	3.587e-06	9.692e-05
RFX7	0.3773	1.631e-05	0.0003209
ENTHD1	0.3762	0.001877	0.01251
CHD9	0.3756	4.547e-05	0.0007028
TRIM69	0.3749	7.746e-05	0.001057
PPM1L	0.3746	0.0006579	0.00558
MLANA	0.3745	3.344e-07	1.371e-05
GGPS1	0.3732	4.616e-05	0.0007101
UGT2B7	0.3727	8.592e-06	0.0001948
MIER3	0.3725	1.509e-05	0.0003021
ACAD11	0.3722	6.867e-05	0.0009608
HERC6	0.3721	0.01117	0.04765
SEMA6A	0.3713	2.772e-06	7.862e-05
GSTA4	0.3713	0.000152	0.001769
PGM2L1	0.3713	0.0002713	0.002765
PLEKHF2	0.3706	8.736e-06	0.0001959
LPCAT3	0.3705	3.779e-05	0.0006142
RAB8B	0.3694	1.779e-05	0.0003393
ACSL4	0.3688	1.326e-06	4.364e-05
SGK3	0.3688	8.094e-06	0.0001858
ZHX1	0.3686	1.299e-06	4.296e-05
C4orf29	0.3686	0.00125	0.009145
LYSMD3	0.3681	0.0001187	0.001483
UHRF2	0.3679	1.428e-06	4.628e-05
KMT2E	0.3675	1.169e-06	3.906e-05
TRPM1	0.3674	0.0002154	0.002314
CTD-2192J16.20	0.3673	0.00424	0.02311
CDC16	0.3671	1.001e-07	5.002e-06
FLVCR1	0.3667	2.931e-05	0.0005019
SETDB2	0.3664	4.757e-06	0.0001237
EEA1	0.3664	5.784e-06	0.0001436
CERS4	0.3661	0.002863	0.01723
PARP8	0.364	7.276e-05	0.001004
CECR2	0.3639	0.001461	0.01027
PIKFYVE	0.3636	1.189e-05	0.0002496
ACLY	0.3633	1.613e-07	7.436e-06
TSC1	0.3633	4.657e-06	0.0001214
LDLR	0.3627	1.428e-07	6.783e-06
DBI	0.3626	5.157e-07	1.965e-05
VPS8	0.3624	1.726e-05	0.0003324
BNC2	0.3614	0.0001584	0.001821
NLGN1	0.3612	0.006663	0.03274
ZNF155	0.3605	0.009938	0.0438
RAB5B	0.3604	3.802e-08	2.217e-06
SMARCA1	0.3599	1.356e-05	0.0002752
ACSL1	0.3597	1.902e-06	5.858e-05
ATG4A	0.3596	0.001538	0.01072
SLC24A5	0.3594	3.73e-06	0.0001003
FRA10AC1	0.3591	0.002082	0.01346
PLA2G4A	0.3584	5.434e-05	0.0008043
PIGL	0.358	0.01127	0.048
TMEM251	0.3567	0.0001481	0.001737
ZRANB3	0.3566	0.008941	0.0407
GOLGB1	0.356	5.533e-05	0.0008161
USP54	0.3553	2.681e-05	0.0004687
RP11-432B6.3	0.3552	0.0002606	0.00268
ALPK1	0.3551	0.006173	0.0309
ZBTB43	0.355	0.0004337	0.004021
MLLT11	0.3542	4.452e-05	0.0006914
AHCYL2	0.3536	9.63e-07	3.317e-05
CNPY4	0.3532	0.0001205	0.001503
VEZT	0.3527	9.812e-05	0.001279
PNPLA8	0.3526	3.963e-05	0.0006378
TRIQK	0.3524	0.0001146	0.001445
USP45	0.3521	0.0001353	0.001639
ARRDC4	0.3521	0.001966	0.01292
RP11-548K23.11	0.3516	6.068e-05	0.0008784
LPAR6	0.3512	0.0001511	0.001762
ZNF678	0.3507	0.0003049	0.003021
PIK3CA	0.3507	0.001697	0.01154
FAM84B	0.3504	7.596e-08	4.035e-06
C5orf51	0.3504	3.181e-05	0.0005396
DST	0.3502	5.009e-07	1.932e-05
RHOB	0.3499	0.0004796	0.00436
AGAP9	0.3488	0.006544	0.03231
FOXN2	0.3484	2.26e-05	0.0004107
PIR	0.3483	2.789e-05	0.0004823
LHFPL2	0.3482	1.611e-06	5.124e-05
NCOA7	0.348	3.574e-05	0.0005915
EFCAB7	0.3479	0.00124	0.009092
EBP	0.3471	3.814e-05	0.0006178
C11orf54	0.3471	0.00273	0.01662
SDCBP	0.3467	5.437e-07	2.047e-05
MEX3C	0.3463	1.745e-06	5.496e-05
ZSCAN21	0.3461	0.000373	0.003562
SLC18B1	0.3456	3.686e-06	9.938e-05
SHROOM4	0.3452	0.00135	0.009662
ADD3	0.3448	8.918e-07	3.108e-05
CEP290	0.3448	0.000228	0.002424
ACBD3	0.3439	1.717e-06	5.42e-05
SH3PXD2B	0.3438	1.037e-07	5.121e-06
AKAP9	0.3429	2.946e-05	0.0005027
TMEM60	0.3424	0.001235	0.009064
ADRBK2	0.3422	0.001874	0.0125
PRKD1	0.3418	0.0001355	0.001639
CD47	0.3417	1.521e-05	0.0003037
LAMTOR3	0.3417	0.001062	0.00807
IBTK	0.3412	2.319e-05	0.0004195
TTLL7	0.3411	0.0005473	0.004838
OPHN1	0.341	0.001186	0.008773
PDP2	0.3396	6.679e-05	0.0009435
PCMTD1	0.3393	0.0008412	0.006756
POLR3GL	0.3393	0.001188	0.008781
WDR47	0.3391	0.0001162	0.001459
PTPRJ	0.3387	8.55e-06	0.0001942
LSS	0.3386	0.001519	0.0106
ZNF419	0.3382	0.004808	0.02552
RRAGD	0.338	1.108e-05	0.0002358
JAZF1	0.3376	0.0008485	0.006805
CREG1	0.336	1.293e-05	0.0002657
WDR91	0.3358	0.0001257	0.001551
ODF2L	0.3358	0.0002652	0.002716
ZNF449	0.3358	0.0006367	0.005446
ZBTB8A	0.3356	0.00509	0.02656
ARMCX3	0.3352	3.99e-05	0.0006396
SPG11	0.3351	5.913e-05	0.0008608
OMA1	0.3351	0.001592	0.011
SCAMP1	0.335	0.0001094	0.001394
SYNC	0.3347	0.0001559	0.001808
ERO1LB	0.3347	0.0006417	0.005468
NFKBIZ	0.3345	0.0001617	0.001852
C4orf33	0.3342	0.00243	0.01518
DNAH14	0.334	0.001417	0.01001
ITPR2	0.3337	0.0004896	0.004435
C21orf91	0.3335	0.0004002	0.003783
GNA13	0.3331	1.866e-05	0.0003512
FGD4	0.3325	0.0005467	0.004838
C12orf76	0.3325	0.001514	0.01058
ZMYM6	0.3325	0.0017	0.01155
LAMA4	0.3323	1.054e-05	0.0002261
CCDC132	0.3322	0.0001289	0.001581
WIPF3	0.3318	0.001329	0.009569
INPP5F	0.3317	4.03e-06	0.0001073
CFI	0.3313	0.0007532	0.00619
NMRK1	0.3309	0.007418	0.03541
SQRDL	0.3308	0.0004327	0.004015
LUM	0.3308	0.0007321	0.006066
ZBTB41	0.3308	0.001248	0.00914
TMEM57	0.3301	0.0003011	0.002991
SWT1	0.3297	0.007662	0.03622
ARMT1	0.3295	2.755e-05	0.0004774
ARL6IP5	0.3288	2.336e-06	6.874e-05
ACACA	0.3288	0.0001399	0.001676
ZNF106	0.3282	1.285e-05	0.0002645
HERC1	0.3277	0.0006334	0.005435
ARHGAP28	0.3276	0.009261	0.04172
TTBK2	0.3272	0.0008547	0.006838
ADPRM	0.3272	0.008194	0.03819
SLFN5	0.327	3.939e-05	0.000635
SLC25A33	0.3266	0.001513	0.01058
LRRC8D	0.3264	0.0003268	0.003198
TUBE1	0.3264	0.002729	0.01662
FNBP1L	0.3263	3.782e-05	0.0006142
ZBTB25	0.3263	0.007031	0.03416
NCALD	0.3262	0.000284	0.002866
POLK	0.326	0.0002319	0.002457
ST6GAL1	0.3258	8.235e-06	0.0001884
MAP9	0.3258	0.0004047	0.003809
PPP1R21	0.3255	0.0007599	0.006214
SLC16A4	0.3254	0.0001103	0.001401
ACAN	0.3252	0.0107	0.04629
CLCN3	0.325	6.663e-06	0.00016
FAM206A	0.3247	0.002097	0.01353
KIAA1598	0.3246	1.205e-05	0.0002517
SLC26A2	0.3239	1.71e-06	5.414e-05
CD46	0.3238	1.398e-06	4.576e-05
HSD17B4	0.3233	1.3e-05	0.0002665
FAM214A	0.323	0.001495	0.01048
CPEB2	0.3227	8.71e-06	0.0001959
NHLRC3	0.3225	0.001324	0.009543
PER3	0.3225	0.004412	0.02377
MYO9A	0.3217	0.0001406	0.001682
CCNG1	0.3216	3.553e-06	9.641e-05
FCRLA	0.3214	0.000194	0.002141
MFAP3L	0.3212	0.0001702	0.001931
GANC	0.3212	0.00177	0.01195
BTN3A2	0.3211	0.003689	0.02083
PKNOX2	0.3196	0.0004108	0.003855
TRPM8	0.3189	6.714e-05	0.0009468
ABLIM3	0.3186	0.01139	0.04831
DTX3L	0.3181	8.736e-05	0.001166
SERINC5	0.318	1.756e-05	0.0003372
POLI	0.3169	0.001052	0.008027
IL13RA1	0.3167	4.726e-05	0.0007188
NAV2	0.3163	0.0001135	0.001434
TMEM5	0.3161	0.001903	0.01264
TYW5	0.3148	0.005907	0.02987
CAMLG	0.3145	0.000905	0.007149
GPR180	0.3141	0.0005098	0.004594
ZBED6	0.3139	0.002661	0.01633
PCMT1	0.3132	8.726e-06	0.0001959
JRKL	0.3132	0.001897	0.01262
MOB1B	0.313	6.261e-05	0.0009011
CAPRIN2	0.3124	0.0002885	0.002896
THBS3	0.3123	0.01054	0.0458
MYO5A	0.3115	3.358e-05	0.0005619
RPS6KC1	0.3111	8.557e-05	0.001147
LONRF2	0.3111	0.0001685	0.001917
RBAK	0.3106	0.00129	0.009355
ZFYVE26	0.3105	9.715e-05	0.001269
RNF13	0.3102	6.676e-05	0.0009435
RNF125	0.3099	0.0001367	0.001652
HINT3	0.3093	0.001336	0.009585
TRMT13	0.3092	0.01093	0.04707
BDP1	0.309	0.001625	0.01115
TRAK2	0.3079	2.723e-05	0.0004747
MRPL35	0.3078	0.0004967	0.004482
DBT	0.3073	0.002791	0.01688
RAB27A	0.3069	0.0001415	0.001688
SNX10	0.3067	2.624e-05	0.00046
IFT81	0.306	0.0004892	0.004434
GLT8D1	0.3059	6.829e-05	0.0009571
KLHL7	0.3057	0.0005174	0.004623
SPIRE1	0.3057	0.0009685	0.007565
PPP2R5A	0.3051	6.893e-05	0.0009633
ZNF654	0.3047	0.0004473	0.004117
SEC31B	0.3047	0.001234	0.009064
N4BP2L2	0.3039	0.0001956	0.002153
RP5-864K19.7	0.3039	0.0006463	0.005498
ZNF862	0.3038	0.004342	0.02349
FNIP2	0.3037	5.699e-05	0.0008346
MGA	0.3036	0.001348	0.009653
HTR2B	0.3036	0.006436	0.03189
CGGBP1	0.3035	1.787e-05	0.0003393
RABGAP1L	0.3035	0.0005144	0.004613
TMEM106B	0.3034	0.0005936	0.005168
NUDT12	0.3032	0.00325	0.01898
LRP8	0.3029	1.984e-05	0.0003695
PI4K2A	0.3027	2.128e-05	0.0003922
CBY1	0.3023	0.007625	0.03608
HRK	0.3019	0.001916	0.01267
GNPDA1	0.3018	0.0004182	0.003915
ASAP3	0.3017	0.002057	0.01333
PLD1	0.3016	0.0005114	0.004596
CCPG1	0.3014	0.0002049	0.002222
SLC35A1	0.3011	0.001259	0.009188
MORC3	0.3008	0.001034	0.007931
ZC2HC1A	0.3006	0.00649	0.03212
TMTC2	0.3003	0.0002246	0.002394
STK38L	0.3003	0.001819	0.01222
TTC3	0.2998	2.753e-05	0.0004774
ZNF432	0.2993	0.00937	0.04207
NRIP1	0.2991	0.0003601	0.003465
UHRF1BP1	0.2988	0.0003123	0.003093
C2orf74	0.2985	0.003315	0.01926
ESCO1	0.2984	0.001423	0.01003
PIK3R1	0.2983	0.0006749	0.005678
CLIC4	0.2982	5.117e-06	0.0001306
C5orf28	0.2981	0.002937	0.01754
FAM213A	0.2977	3.176e-06	8.793e-05
CIPC	0.2977	0.0002519	0.002625
SGTB	0.2974	0.001301	0.009415
TXNIP	0.2967	0.0002202	0.002358
TRIM16	0.2966	0.003342	0.01937
CC2D2A	0.296	0.001975	0.01297
PLGRKT	0.2957	0.01073	0.04638
TMEM186	0.2955	0.004775	0.02537
PGGT1B	0.2952	0.001769	0.01195
CEP57	0.295	0.0009472	0.007436
BLOC1S5	0.2947	0.0002885	0.002896
GALM	0.2946	0.0008626	0.006888
XYLB	0.2942	0.0001644	0.00188
GDF11	0.2942	0.002863	0.01723
PARP4	0.2939	1.055e-05	0.0002261
GXYLT1	0.2938	0.002025	0.01319
PYROXD1	0.2938	0.004863	0.02571
ZNF623	0.2936	0.0007575	0.006206
CTBS	0.2933	0.003287	0.01916
KDM5B	0.2927	0.0001414	0.001688
SNAI2	0.292	7.358e-05	0.001011
EMC2	0.2916	0.0005686	0.004984
RP11-244H3.4	0.2916	0.01188	0.04999
PHKB	0.2912	0.0005366	0.004764
TMED10	0.2909	1.039e-05	0.0002238
CCDC14	0.2906	0.0001273	0.001566
C1orf131	0.2905	0.003853	0.02144
B4GALT5	0.2903	8.224e-06	0.0001884
B3GNT2	0.2901	0.002423	0.01514
NSMAF	0.29	0.0001813	0.002039
TRIB1	0.2899	5.389e-05	0.0007985
ZNF397	0.2896	0.007427	0.03543
IFI16	0.2895	2.149e-05	0.0003944
LINC01578	0.2895	0.006931	0.0338
RHOT1	0.2893	0.0008458	0.006788
MEGF9	0.2892	0.0003404	0.00331
MUT	0.2892	0.003748	0.02104
IKZF5	0.2887	0.007612	0.03605
PIK3R3	0.2882	0.004872	0.02573
MLH3	0.2881	0.0006235	0.005368
MT-RNR2	0.288	0.004077	0.02241
PANK3	0.2869	0.0002772	0.002812
RIT1	0.2865	0.0006281	0.0054
SLC6A15	0.2864	9.317e-05	0.00122
SLC1A4	0.2863	1.641e-05	0.0003225
ASAH1	0.2863	8.639e-05	0.001157
DYNC2LI1	0.2862	0.007926	0.03727
SEL1L	0.2859	8e-05	0.001087
SLAMF7	0.2854	3.504e-05	0.0005819
SLC25A43	0.2854	0.002688	0.01644
ABCA5	0.2854	0.01063	0.04608
SLC31A1	0.2853	4.542e-05	0.0007028
RP11-493E12.3	0.2852	0.003143	0.01853
FAM63A	0.2852	0.007392	0.03533
ACOX1	0.2851	0.0002316	0.002457
ARHGAP21	0.285	5.005e-05	0.0007523
PPAP2A	0.285	0.003768	0.02111
PRRC1	0.2849	0.0001895	0.002106
VPS13A	0.2845	0.001164	0.008617
EPS15	0.2843	0.0001851	0.00207
RASGEF1A	0.2842	0.000761	0.006215
MAP3K2	0.2839	0.0002565	0.002657
TMEM87A	0.2837	0.0003819	0.003636
NCOA3	0.2833	0.001373	0.009779
FAM219B	0.2829	0.0004144	0.003885
FAM8A1	0.2828	0.0001032	0.001327
MTMR11	0.2826	0.01053	0.04577
NNT	0.2824	6.123e-05	0.0008833
GOLGA8B	0.2824	0.0007225	0.005998
PSD3	0.2823	0.009952	0.04383
ZNF518A	0.2822	0.006749	0.0331
SFXN3	0.282	3.416e-05	0.0005703
GON4L	0.282	0.0003839	0.003651
RNF19A	0.282	0.0004301	0.004003
HMGN4	0.2819	0.002907	0.01743
TMEM161B	0.2815	0.00125	0.009144
SHC4	0.2813	0.000162	0.001855
CRBN	0.281	0.003819	0.02129
DERA	0.2805	0.0009159	0.007222
CFAP36	0.2805	0.001163	0.008613
DPH3	0.2804	0.0004341	0.004022
ABI1	0.2802	8.124e-05	0.001097
ZZZ3	0.2794	0.004105	0.02252
PLEKHA1	0.2791	0.0003154	0.003116
C6orf165	0.279	0.006023	0.03032
ZNF280B	0.279	0.0106	0.04601
KRAS	0.2787	0.0006006	0.005218
DDHD2	0.2785	0.001235	0.009064
GTPBP10	0.2785	0.002029	0.01321
ZBTB33	0.2785	0.007843	0.03691
NAA30	0.2783	0.001203	0.008879
MANF	0.2782	1.498e-05	0.000301
COG3	0.2781	0.005063	0.02649
ATRX	0.278	0.001264	0.00921
RAB38	0.2778	0.0001392	0.001674
FUT8	0.2777	0.01022	0.04479
SLC50A1	0.2775	0.0006383	0.005447
RUFY3	0.2775	0.001034	0.007931
ZKSCAN1	0.2774	0.0006707	0.00565
MTUS1	0.2771	0.0005169	0.004622
TPD52L1	0.2771	0.002727	0.01662
ERCC4	0.2771	0.009176	0.04145
WIPI1	0.277	0.001618	0.01112
SLC19A2	0.2768	0.001982	0.013
PPM1H	0.2766	0.003699	0.02085
MTHFR	0.2761	0.003511	0.0201
SHPRH	0.276	0.01007	0.04424
CCDC82	0.2756	0.0006849	0.005739
PGD	0.2755	7.344e-05	0.001011
RAB5A	0.2755	0.0004509	0.004138
ACCS	0.2751	0.006884	0.03364
MORN4	0.2751	0.007134	0.0345
ATG10	0.2751	0.008522	0.03936
ZNF652	0.2749	0.001348	0.009653
TNKS	0.2747	0.001113	0.008367
PRKACB	0.2744	0.001325	0.009543
PFKFB2	0.2743	0.0002546	0.002645
ARL1	0.2743	0.0002886	0.002896
TRAPPC6B	0.2743	0.002519	0.01564
XBP1	0.2741	0.0006599	0.005588
ZNF330	0.2741	0.0007443	0.006136
CYP4V2	0.2735	0.01097	0.04714
SKAP2	0.2733	0.001003	0.007753
NDUFA5	0.2728	0.001907	0.01265
ADCY1	0.2726	0.0009781	0.007611
DMXL1	0.2724	0.001689	0.0115
PEX1	0.2723	0.001465	0.01029
RSU1	0.272	0.0002592	0.002673
ONECUT2	0.2719	0.008745	0.04003
ULK2	0.2717	0.007964	0.03736
LRCH1	0.2711	0.001137	0.008487
SOX5	0.2711	0.007119	0.03444
GPD1L	0.2707	0.002662	0.01633
NDUFAF2	0.2707	0.01158	0.04896
BTRC	0.2706	0.002366	0.01489
TRIP4	0.2703	0.004269	0.02321
HIAT1	0.2702	0.0005599	0.004925
ZFYVE9	0.2702	0.005663	0.02894
LACC1	0.2702	0.009854	0.04357
STAU2	0.27	0.0006942	0.005801
OCEL1	-0.27	0.01006	0.04424
NMRAL1	-0.2701	0.01069	0.04628
WDR5	-0.2704	0.0002986	0.002971
PPP5C	-0.2712	0.001089	0.00822
PKP4	-0.2716	0.0003226	0.003165
DDRGK1	-0.2716	0.004029	0.0222
COLGALT1	-0.2717	0.002518	0.01564
LATS2	-0.2719	0.0002181	0.002338
EHMT1	-0.272	0.006609	0.03253
PEPD	-0.2721	0.001268	0.009229
EDC4	-0.2722	0.009329	0.04192
PPCDC	-0.2724	0.01088	0.04687
AKT2	-0.2727	0.00182	0.01222
ZNF672	-0.2739	0.003302	0.01921
MRPL36	-0.2745	0.002236	0.01423
FAM127A	-0.2748	0.009308	0.04189
CD3EAP	-0.2751	0.001028	0.007895
ITPA	-0.276	0.004963	0.02608
GRINA	-0.2762	0.00396	0.02193
DDX39A	-0.2764	0.0002004	0.002185
SLC1A5	-0.2765	0.0006688	0.005642
2009-09-01	-0.2768	0.006034	0.03034
RGS16	-0.2768	0.009326	0.04192
CMTM7	-0.2768	0.01097	0.04714
ABT1	-0.277	0.006042	0.03037
PSMC3IP	-0.2773	0.001234	0.009064
PRAP1	-0.2775	0.006239	0.03111
MRPS26	-0.2778	0.004139	0.02265
TBC1D8	-0.2792	0.001359	0.009707
MYO1C	-0.2801	0.0009689	0.007565
PCGF2	-0.2805	0.008939	0.0407
CDCA5	-0.2806	5.224e-05	0.0007781
MEGF8	-0.2807	0.007983	0.03741
KCTD5	-0.2808	0.001746	0.01182
RPL8	-0.281	0.002996	0.01781
TPST1	-0.2828	0.0006759	0.005679
C17orf89	-0.2829	0.0009899	0.007679
WRAP73	-0.283	0.003779	0.02115
CWC27	-0.2834	0.002933	0.01753
PTPN23	-0.2836	0.009895	0.04369
KCTD14	-0.2839	0.004348	0.02351
AGPAT3	-0.2842	0.00183	0.01227
PRMT7	-0.2844	0.003063	0.01812
SOX12	-0.2844	0.01046	0.04555
RP11-216L13.19	-0.2844	0.01185	0.04987
NLE1	-0.2846	0.001255	0.009169
NME4	-0.285	0.007486	0.03559
RPS6KB2	-0.2851	0.009702	0.04311
RNPS1	-0.2855	0.0001147	0.001445
TNFAIP1	-0.2857	0.0009508	0.007459
LIMD2	-0.2857	0.009995	0.04398
OTUB1	-0.2858	0.0005683	0.004984
NDUFC2-KCTD14	-0.2862	0.00443	0.02385
FLNB	-0.2865	5.3e-05	0.0007876
ARF1	-0.2867	0.001918	0.01267
ZNF576	-0.2869	0.00896	0.04077
SMIM4	-0.287	0.005477	0.02816
C18orf25	-0.2871	0.0002016	0.002194
FAM65A	-0.2874	0.004523	0.02425
PDLIM1	-0.2877	0.001536	0.01072
MGAT1	-0.288	0.0008255	0.006655
IBA57	-0.288	0.008165	0.03811
KIF22	-0.2887	0.0001925	0.00213
SMAD3	-0.2888	0.0002654	0.002716
FAM127C	-0.2891	0.002546	0.01576
NDUFA13	-0.2891	0.007504	0.03565
PYGB	-0.2895	0.003322	0.01928
RITA1	-0.2896	0.001961	0.0129
CTD-2132N18.3	-0.2901	0.0007244	0.00601
UQCR11	-0.2908	0.003651	0.02068
CNNM4	-0.2913	0.0105	0.04565
COMMD5	-0.2915	0.009385	0.04211
RAD23A	-0.2918	0.01035	0.04515
ATP6V0E2	-0.292	0.009643	0.04288
RDH13	-0.2922	0.002558	0.01581
SCAP	-0.2929	0.003962	0.02193
IRS2	-0.293	0.0002534	0.002638
FBLN1	-0.2939	0.008362	0.03879
EPB41L2	-0.294	0.0008186	0.006621
BRD4	-0.2941	0.0006889	0.005765
TJAP1	-0.2941	0.008143	0.03802
CTDSPL	-0.2945	0.0001245	0.00154
ZNF316	-0.2946	0.005754	0.0293
MYEOV2	-0.2955	0.0009959	0.007711
FGF7	-0.2958	0.01181	0.04975
HIGD2A	-0.296	0.002396	0.01502
DAK	-0.2964	0.008047	0.0377
HAUS7	-0.2966	0.01139	0.04831
SPRY2	-0.2967	5.016e-06	0.0001291
TRIM41	-0.2969	0.006295	0.0313
FLT1	-0.2972	0.003845	0.0214
HPS6	-0.298	0.01169	0.04937
ORAI2	-0.2981	0.002756	0.01674
RPS6KA4	-0.2983	0.00201	0.01313
AMPD2	-0.2985	0.006589	0.0325
TSTA3	-0.2986	0.002	0.01308
TMEM115	-0.2987	0.001058	0.008055
PTMA	-0.2989	6.804e-05	0.0009551
AP2S1	-0.299	0.0003167	0.003126
R3HCC1	-0.299	0.007955	0.03734
FAM58A	-0.299	0.009177	0.04145
DDX28	-0.2996	0.003117	0.0184
SAMD4B	-0.2999	0.0005155	0.004618
CCAR2	-0.3003	8.35e-05	0.001122
BRMS1	-0.3003	0.001139	0.008493
POC1A	-0.3006	0.0001009	0.001307
HOXC9	-0.301	0.01056	0.04588
HEG1	-0.3013	0.0003618	0.003478
PKD1P6	-0.3023	0.007974	0.03739
MAP3K6	-0.3023	0.009491	0.04245
NOL6	-0.3027	0.0003043	0.003018
BIRC2	-0.3028	4.758e-05	0.0007213
NCS1	-0.3029	0.0001471	0.001733
GTF2F1	-0.3032	0.000697	0.005813
FAM64A	-0.3032	0.002185	0.01398
WRAP53	-0.3034	0.003994	0.02208
URGCP-MRPS24	-0.3042	0.0001456	0.001725
MARK4	-0.3042	0.003404	0.01966
ENTPD6	-0.3043	0.002359	0.01486
INO80E	-0.3043	0.003191	0.01873
FAM132B	-0.3043	0.0107	0.04629
CHST14	-0.3045	0.002951	0.01761
FAT1	-0.3049	6e-06	0.0001484
TPRA1	-0.3053	0.00437	0.02357
ALKBH4	-0.3053	0.00489	0.02578
FSTL3	-0.3053	0.005896	0.02984
TREX2	-0.3053	0.008338	0.0387
TAPBP	-0.3053	0.009324	0.04192
SLC25A25	-0.3054	0.002049	0.0133
ACTN1	-0.3059	0.0001444	0.001715
VASP	-0.3062	0.0002018	0.002194
CHCHD5	-0.3062	0.01181	0.04975
CLPTM1L	-0.3063	6.733e-05	0.0009483
SH2D5	-0.3063	0.006603	0.03251
DBNDD2	-0.3064	0.0007916	0.006431
GYS1	-0.3065	0.0002494	0.002605
FAM129B	-0.3065	0.007369	0.03528
HYAL2	-0.3067	0.008203	0.0382
WBSCR16	-0.3068	0.0007449	0.006136
UAP1	-0.3069	0.0002511	0.002618
ARF5	-0.3071	0.002407	0.01508
NUMBL	-0.3071	0.008867	0.04046
TBC1D9B	-0.3074	0.000494	0.004468
CTC-260F20.3	-0.3074	0.005604	0.02872
DGCR2	-0.3075	0.003696	0.02085
GSTP1	-0.3075	0.006178	0.03091
ACOT7	-0.3075	0.009503	0.04249
CLN6	-0.3081	0.001056	0.008045
NXT1	-0.3081	0.004057	0.02234
NUP210	-0.3084	3.679e-05	0.0006021
PTDSS2	-0.3085	0.009209	0.04153
RPS5	-0.3088	0.001042	0.00797
FZD7	-0.3089	0.004539	0.02432
PELO	-0.3092	0.0003718	0.003553
AP1B1	-0.3093	0.0009302	0.007316
PLOD3	-0.3099	0.006876	0.03364
TFAP4	-0.3101	0.009543	0.04263
SAMD1	-0.3104	0.003201	0.01877
MAN2C1	-0.3104	0.005453	0.02806
MC1R	-0.3105	0.01111	0.04748
CSNK1E	-0.3107	0.0001975	0.002164
RRS1	-0.3107	0.005432	0.028
MUS81	-0.3113	0.007474	0.03554
LGALS1	-0.3116	0.00872	0.03995
GIT1	-0.3117	0.006687	0.03282
ALYREF	-0.3118	0.0008011	0.006488
C9orf114	-0.3121	0.00455	0.02434
RPS19	-0.3123	0.0009938	0.007705
PAQR4	-0.3123	0.001515	0.01058
LIG1	-0.3124	0.000251	0.002618
MLF2	-0.3126	2.552e-05	0.0004525
SMPD4	-0.3126	0.001087	0.00822
RP4-559A3.7	-0.3126	0.009294	0.04185
GPX4	-0.3133	0.001169	0.008648
KIF1C	-0.3137	4.132e-05	0.0006537
PLAT	-0.3137	0.001143	0.008516
ACTB	-0.3138	0.004257	0.02317
ADAM15	-0.3143	0.001591	0.011
KIAA2013	-0.3143	0.00162	0.01113
ECE2	-0.3145	0.002289	0.01453
ADAMTS1	-0.3147	0.001162	0.008612
ZNF777	-0.3147	0.004538	0.02432
P3H3	-0.3147	0.008672	0.0398
POM121	-0.3149	4.668e-05	0.0007136
RPL29	-0.3149	0.001899	0.01263
CCNF	-0.3151	0.0008793	0.006993
STRA13	-0.3152	0.009178	0.04145
POM121C	-0.3153	5.818e-05	0.0008491
AFAP1	-0.3156	0.000457	0.004182
PPP1CA	-0.3158	5.496e-05	0.0008115
CDAN1	-0.3159	0.003711	0.02088
CLPTM1	-0.316	6.671e-05	0.0009435
STXBP6	-0.3161	0.00174	0.01179
SART1	-0.3162	0.007402	0.03536
SERPINB8	-0.3165	0.001104	0.008317
STK25	-0.3165	0.003561	0.02032
PUF60	-0.3166	0.0003645	0.003499
PMPCA	-0.3167	0.0001256	0.001551
ZNF428	-0.3171	0.00783	0.03686
CTD-2192J16.24	-0.3172	0.00534	0.02764
RPL13	-0.318	0.0002844	0.002869
AFF3	-0.3182	0.003434	0.01976
RP11-637O19.3	-0.3183	0.00133	0.009569
RP11-216L13.17	-0.3184	0.005646	0.02889
SERPINE2	-0.3186	1.685e-05	0.0003277
SNAP47	-0.3194	0.006497	0.03213
SMURF2	-0.3197	0.0001242	0.001539
SYS1-DBNDD2	-0.32	0.0008231	0.006648
POMGNT2	-0.3203	0.001147	0.008535
COX8A	-0.3205	0.002165	0.01387
MON1A	-0.3206	0.008489	0.03924
DDA1	-0.3207	0.002352	0.01484
KMT2B	-0.3208	0.003689	0.02083
IPO4	-0.321	0.001844	0.01234
ORC1	-0.3211	0.0005709	0.005002
PPFIA4	-0.3212	0.00275	0.01671
SAFB2	-0.3213	0.0004611	0.00421
INTS5	-0.3213	0.008619	0.03965
PFN1	-0.3216	5.467e-05	0.0008082
TUBGCP2	-0.3218	0.002957	0.01762
BAHD1	-0.3219	0.0008632	0.006888
ZNF768	-0.322	0.001089	0.00822
RPS2	-0.3228	0.0018	0.01211
PCDH1	-0.323	0.0006412	0.005468
SESN2	-0.3231	0.0001171	0.001468
FLRT3	-0.3237	0.01086	0.04683
EN2	-0.3239	0.0005503	0.004858
CBX2	-0.324	0.0004221	0.00394
DDIT4	-0.324	0.009424	0.04225
DEDD2	-0.324	0.009946	0.04383
CCDC97	-0.3241	0.0004871	0.004418
PLXNB1	-0.3244	0.00291	0.01744
VPS28	-0.3245	0.008895	0.04055
MICALL1	-0.3246	0.0003275	0.003203
BAX	-0.3247	0.001823	0.01224
MRPL57	-0.3249	0.001904	0.01264
ABL1	-0.325	0.0002321	0.002457
TLE3	-0.325	0.002817	0.01702
ZDHHC24	-0.325	0.004867	0.02572
CD151	-0.3251	0.004393	0.02367
NDUFV1	-0.3253	0.003606	0.02049
RPS9	-0.3264	0.001554	0.0108
FAM73B	-0.3264	0.009202	0.04153
PPP1R9B	-0.3267	0.0002782	0.002819
SORBS2	-0.3269	4.697e-05	0.0007163
PDXK	-0.3278	0.0001968	0.00216
DGAT2	-0.3284	0.004513	0.02421
DHRS13	-0.3285	0.008364	0.03879
LZTS2	-0.3289	0.00747	0.03554
CCND3	-0.3291	0.001204	0.008881
ZNF341	-0.3294	0.007156	0.03458
TBX2	-0.3295	0.001357	0.009699
MTCL1	-0.3296	0.0007559	0.006198
EPAS1	-0.3297	1.697e-05	0.0003286
DNAJC5	-0.3297	0.0006252	0.005379
ATG101	-0.33	0.0005145	0.004613
PDXP	-0.3307	1.542e-05	0.0003068
CISD3	-0.3307	0.001115	0.008382
EPHB4	-0.3307	0.001399	0.009921
L1CAM	-0.3307	0.007373	0.03529
CDC20	-0.3311	4.258e-07	1.673e-05
LTBP3	-0.3313	0.001334	0.00958
ACTR1B	-0.3313	0.00409	0.02246
PFKFB3	-0.3314	3.337e-05	0.0005599
CYB5R3	-0.3314	0.004294	0.02331
POLE	-0.3315	2.396e-06	7.001e-05
CSK	-0.3315	0.004286	0.02329
FPGS	-0.3317	0.00363	0.02059
VARS	-0.3318	7.885e-05	0.001073
RCAN1	-0.3319	2.857e-07	1.216e-05
MICAL3	-0.3319	3.085e-06	8.593e-05
RRP9	-0.3323	0.0005823	0.005091
PACSIN3	-0.3324	0.01151	0.04876
MRPS24	-0.3327	4.383e-05	0.0006826
KLHDC4	-0.3328	0.0001896	0.002106
MAP7D1	-0.3328	0.000213	0.00229
FAU	-0.3328	0.00486	0.0257
STAMBPL1	-0.333	4.192e-05	0.0006585
PGAM5	-0.3331	6.974e-05	0.0009735
PRRC2A	-0.3335	0.0003235	0.003171
TMCO4	-0.3337	0.002564	0.01584
MRPL23	-0.3338	0.0003184	0.003137
IGHMBP2	-0.3338	0.001828	0.01227
EML3	-0.3343	0.0003406	0.00331
SLX4	-0.3348	0.001196	0.008837
CCDC12	-0.3349	0.005015	0.0263
SRRT	-0.3352	2.571e-05	0.0004547
NFKBIB	-0.3353	0.00469	0.02495
RRP7A	-0.3354	8.817e-05	0.001173
SKI	-0.3355	0.0001016	0.001314
GPRC5A	-0.3357	1.484e-05	0.0002987
RELL2	-0.3365	0.007675	0.03627
DHX30	-0.3366	7.632e-05	0.001042
U2AF2	-0.3371	0.0001511	0.001762
MCM7	-0.3373	1.094e-06	3.707e-05
ATN1	-0.3377	0.0009659	0.007559
PACS1	-0.3382	8.898e-05	0.001178
DUSP7	-0.3382	0.0003877	0.003685
VPS37C	-0.3382	0.001049	0.008015
SCYL1	-0.3382	0.004447	0.02392
PFAS	-0.3383	1.606e-05	0.0003171
SDC4	-0.3387	2.675e-05	0.0004684
CMIP	-0.3391	0.001161	0.008612
ENGASE	-0.3393	0.002314	0.01464
TMEM102	-0.3394	0.003577	0.02038
TRIOBP	-0.3399	0.0001119	0.001416
KEAP1	-0.3399	0.0005139	0.004613
TAF6	-0.3399	0.002489	0.01551
CADM4	-0.34	0.0002428	0.002547
NXN	-0.3406	0.0001479	0.001737
C1orf122	-0.3408	0.001232	0.009064
SF3B4	-0.341	0.0002698	0.002755
BCL2L1	-0.3415	4.66e-05	0.0007133
NOL12	-0.3415	0.002129	0.01369
SUSD3	-0.3415	0.00813	0.038
FAM89B	-0.3419	0.01109	0.04747
ITGA3	-0.3421	0.0005404	0.004788
MRPL38	-0.3421	0.000963	0.007541
SPTBN5	-0.3421	0.008508	0.03931
HYI	-0.3422	0.0008854	0.007021
IRF3	-0.3422	0.002827	0.01707
RANBP3	-0.3423	0.000826	0.006655
HPDL	-0.3427	0.0003903	0.003707
HLA-A	-0.3428	2.277e-05	0.0004131
CCDC80	-0.3428	0.007233	0.03482
NBEAL2	-0.3429	0.002886	0.01734
LMAN2	-0.343	0.0003366	0.003276
TSEN34	-0.3431	0.003404	0.01966
NR4A2	-0.3436	0.002357	0.01486
GIGYF1	-0.3438	0.001004	0.007753
MBOAT7	-0.3441	0.0004453	0.004105
SIPA1L3	-0.3442	0.00345	0.01983
ORAI1	-0.3444	0.006432	0.03189
CTIF	-0.3445	0.001421	0.01003
E2F2	-0.345	3.998e-05	0.00064
IMP3	-0.346	3.941e-05	0.000635
ITGB5	-0.3465	2.769e-06	7.862e-05
ENG	-0.3468	0.0004487	0.004127
DGAT1	-0.3468	0.005766	0.02934
OGFOD3	-0.347	0.002839	0.01712
SLC39A3	-0.347	0.004882	0.02577
GTPBP3	-0.3472	0.002414	0.01511
ERCC1	-0.3474	0.0002043	0.002217
EBNA1BP2	-0.3482	3.678e-07	1.478e-05
ITPRIP	-0.3483	1.449e-05	0.0002926
ERCC6-PGBD3	-0.3489	0.0003433	0.003331
AC009133.24	-0.3491	0.001689	0.0115
C17orf96	-0.3491	0.00856	0.03951
FAM83G	-0.3493	0.004236	0.0231
HNRNPUL1	-0.3496	3.539e-07	1.436e-05
CBX6	-0.3497	0.000147	0.001733
FAM98C	-0.3497	0.009165	0.04143
MRPL52	-0.3498	0.0009806	0.007621
SDF4	-0.3501	0.0005637	0.004948
KLC2	-0.3506	0.001054	0.008029
TCOF1	-0.3508	2.996e-05	0.0005094
AP2A2	-0.3509	0.0003641	0.003497
NUDT16L1	-0.3512	0.002136	0.01371
SEC14L1	-0.3514	1.204e-05	0.0002517
XXbac-BPG246D15.9	-0.3514	0.0005841	0.005097
ABCB8	-0.3517	0.003408	0.01966
TSC2	-0.3519	0.003257	0.019
ABHD14A	-0.3519	0.004314	0.02339
RALY	-0.3525	0.0005319	0.00473
PRMT1	-0.3528	1.647e-05	0.0003226
MAPK8IP2	-0.3529	0.0007842	0.006379
STUB1	-0.3529	0.002864	0.01723
RP11-196G11.1	-0.3533	8.83e-05	0.001174
AKT1	-0.3537	0.0007973	0.006465
BNIP3	-0.3539	1.459e-07	6.849e-06
ANAPC2	-0.354	0.0008599	0.006871
GPSM3	-0.3541	0.01117	0.04765
ATG16L2	-0.3542	0.002624	0.01616
CDKN1A	-0.3548	1.816e-05	0.0003439
MFI2	-0.3548	0.008725	0.03996
RBM10	-0.3554	0.003682	0.02082
SUN2	-0.3556	0.002283	0.01451
GABPB2	-0.3557	0.006206	0.031
NMRK2	-0.3557	0.00659	0.0325
AGTRAP	-0.3562	0.002297	0.01457
TRIM39-RPP21	-0.3563	0.004367	0.02357
TREX1	-0.3563	0.007512	0.03566
ANKRD11	-0.3569	3.672e-05	0.0006017
PLK1	-0.357	1.092e-05	0.0002333
DCXR	-0.357	0.002601	0.01602
GMIP	-0.3572	0.004508	0.02419
RANGAP1	-0.3576	5.574e-05	0.0008173
ELK1	-0.3577	0.0001865	0.002082
HDAC5	-0.3578	0.001686	0.01149
AKT1S1	-0.3578	0.001956	0.01288
TM4SF1	-0.3582	0.0001343	0.001631
TWF2	-0.3584	0.001079	0.00818
DUSP23	-0.3585	0.0003486	0.003369
KRT15	-0.3585	0.009448	0.04233
SLC29A4	-0.3586	0.009998	0.04398
MAD2L2	-0.3589	7.037e-05	0.0009806
PRKCSH	-0.359	0.001139	0.008493
TRMU	-0.3593	2.952e-05	0.0005027
NUP62	-0.3594	8.702e-06	0.0001959
C15orf39	-0.3595	0.002143	0.01374
SMO	-0.3596	0.006356	0.03156
PNKP	-0.3598	0.0009824	0.00763
COTL1	-0.36	5.145e-06	0.0001309
RP11-197N18.2	-0.3605	0.0007329	0.006066
ARHGEF19	-0.3605	0.004071	0.02238
ABCB9	-0.3606	0.0007583	0.006209
TRIP10	-0.3621	0.0002725	0.002775
OAZ1	-0.3622	0.0006349	0.005444
MFAP2	-0.3627	0.006666	0.03275
PXDC1	-0.3628	9.946e-07	3.398e-05
ACP2	-0.3629	7.621e-05	0.001042
ALCAM	-0.3632	2.878e-06	8.127e-05
NFIC	-0.3632	0.0003287	0.003207
C22orf29	-0.3633	5.043e-06	0.0001296
CXXC1	-0.3635	0.002216	0.01413
ZNF282	-0.3637	0.0006601	0.005588
MEPCE	-0.364	5.134e-05	0.000768
FSCN3	-0.3641	0.002136	0.01371
E2F1	-0.3642	3.717e-05	0.0006076
ADGRL1	-0.3643	0.0005159	0.004618
ADAMTSL5	-0.3646	0.005134	0.02673
EIF3G	-0.3659	8.122e-05	0.001097
MALSU1	-0.3661	2.613e-05	0.0004587
CYHR1	-0.3663	0.002438	0.01522
POU6F1	-0.3663	0.003617	0.02054
ARFGAP1	-0.3669	0.007032	0.03416
SNX8	-0.3671	0.003567	0.02034
PKN1	-0.3676	0.004578	0.02445
PRKCZ	-0.3677	0.001737	0.01178
PHPT1	-0.3677	0.001943	0.01281
LGALS3BP	-0.3678	0.003021	0.01793
CNOT3	-0.3684	6.371e-05	0.0009148
SCML2	-0.3691	0.004421	0.02381
TBC1D4	-0.3692	4.691e-08	2.637e-06
ELL2	-0.3693	7.328e-06	0.0001723
SLC45A3	-0.3693	0.0008244	0.00665
BANP	-0.3694	0.005629	0.02884
ZC3H18	-0.3695	8.109e-05	0.001097
PANK4	-0.3697	0.0001574	0.001818
PGLS	-0.3697	0.001919	0.01267
PTCH1	-0.37	0.0004406	0.00407
SNAPC1	-0.3705	1.123e-05	0.0002373
PLD3	-0.3707	0.002627	0.01617
SLMO1	-0.3713	0.00684	0.03351
TAOK2	-0.3715	0.0001108	0.001404
ZNF511	-0.3716	2.827e-05	0.0004875
FKRP	-0.3717	0.01134	0.04819
RP13-279N23.2	-0.3722	0.005381	0.02776
ARL6IP4	-0.3724	0.0002894	0.002902
ZMYND19	-0.3733	0.005791	0.02942
ST3GAL2	-0.3735	0.0002357	0.002487
CCHCR1	-0.3735	0.0004404	0.00407
C1orf35	-0.3735	0.001839	0.01232
TSEN54	-0.3738	0.000149	0.001745
AK4	-0.3738	0.000602	0.005227
TMEM39B	-0.3742	0.001314	0.009494
DNMT1	-0.3754	8.167e-08	4.32e-06
FHOD1	-0.3754	1.827e-05	0.0003449
SLC25A39	-0.3756	0.003919	0.02174
TMEM45A	-0.3762	0.0002562	0.002656
ANKRD13B	-0.3762	0.002739	0.01666
LMNA	-0.3763	0.006324	0.03142
TUBB6	-0.3768	5.844e-05	0.0008518
FLRT2	-0.3768	0.0001057	0.001355
CTD-2207O23.3	-0.3769	0.0004057	0.003815
C1orf198	-0.377	5.49e-06	0.0001385
CBX8	-0.3771	0.002417	0.01512
GFER	-0.3777	0.0002593	0.002673
DTYMK	-0.3787	0.0002279	0.002424
CBX4	-0.3789	0.002737	0.01666
ARHGEF10L	-0.379	0.0016	0.01103
PTPRS	-0.3791	0.0001939	0.002141
MFSD12	-0.3791	0.001553	0.0108
PTPRF	-0.3793	1.158e-05	0.0002435
ABCD1	-0.3796	0.006176	0.03091
BAIAP2	-0.3798	0.001053	0.008029
SMARCA4	-0.3801	4.361e-05	0.00068
IL4I1	-0.3801	0.007238	0.03482
NAB2	-0.3802	2.822e-05	0.0004872
TMEM108	-0.3802	0.0001042	0.001337
TNIP1	-0.3804	6.469e-06	0.000156
SEMA4C	-0.3804	0.001363	0.009718
RP13-1032I1.10	-0.3807	2.031e-06	6.134e-05
XXbac-B461K10.4	-0.3808	8.074e-06	0.0001857
CHMP1A	-0.3809	0.002075	0.01343
IMPDH1	-0.381	0.0004496	0.004129
DAZAP1	-0.3814	2.383e-05	0.0004274
FRMD8	-0.3814	0.0001806	0.002032
EPS8L2	-0.3815	0.008651	0.03972
CDH24	-0.3816	0.001027	0.007892
TFPT	-0.3816	0.007729	0.03648
PELI3	-0.3818	5.559e-05	0.000817
BCKDK	-0.3819	0.0001987	0.002173
ACBD4	-0.3821	0.01133	0.04817
ZNF512B	-0.3822	0.001233	0.009064
GET4	-0.3822	0.002418	0.01512
ALDOA	-0.3827	0.001915	0.01267
ARHGEF18	-0.3829	0.000152	0.001769
AVPI1	-0.3829	0.0006939	0.005801
NHP2	-0.383	4.635e-06	0.0001213
SH3GLB2	-0.3837	6.606e-05	0.0009398
REPIN1	-0.3843	1.245e-05	0.0002589
LOXL3	-0.3843	0.0001953	0.002152
RRP1	-0.3845	1.658e-05	0.0003232
ANKRD13D	-0.3845	0.001109	0.008346
LENG8	-0.3847	0.001265	0.00921
TRAF7	-0.3849	0.00132	0.009521
FAM178B	-0.3849	0.004377	0.0236
KCNN4	-0.3852	0.00489	0.02578
PKN3	-0.3853	0.002036	0.01324
IQSEC1	-0.386	6.534e-05	0.000934
MRPS2	-0.3862	0.0002052	0.002223
SLC4A2	-0.3865	0.005507	0.02827
SH3BP1	-0.3871	5.576e-06	0.0001404
SNTA1	-0.3873	0.00375	0.02104
DUSP6	-0.3874	7.206e-08	3.861e-06
SPC24	-0.3874	1.31e-05	0.0002674
REEP4	-0.3878	0.0005524	0.00487
MLLT1	-0.3878	0.001059	0.008055
NEDD9	-0.388	2.761e-08	1.688e-06
NDUFS6	-0.388	4.449e-05	0.0006914
LRPAP1	-0.388	0.0001028	0.001324
YIPF2	-0.3884	0.008485	0.03924
PGBD3	-0.3886	0.0001352	0.001639
RP11-552F3.12	-0.3889	0.0004199	0.003928
XXbac-B562F10.12	-0.3895	0.00899	0.04087
NSUN5	-0.3896	0.00199	0.01304
CCDC137	-0.3899	0.0003186	0.003137
EGLN2	-0.39	0.0004556	0.004172
ILVBL	-0.3904	0.004682	0.02491
RPLP2	-0.3906	4.999e-05	0.0007523
SERTAD4	-0.3909	6.781e-06	0.0001625
ZFPL1	-0.391	0.006511	0.03219
HNRNPA0	-0.392	2.276e-06	6.746e-05
ENTHD2	-0.3923	0.0006546	0.005563
FBF1	-0.3923	0.003578	0.02038
TACC3	-0.3924	4.858e-06	0.0001256
RP11-290H9.2	-0.3933	0.0001555	0.001805
EXD3	-0.3935	0.001156	0.00859
PUS1	-0.3939	0.0006172	0.005318
COL4A1	-0.3942	3.52e-08	2.085e-06
SHROOM2	-0.3942	0.0001482	0.001737
CIC	-0.3942	0.005745	0.02928
DGCR14	-0.3951	0.0003452	0.003344
CHID1	-0.3952	0.0006693	0.005642
TIMM10B	-0.3954	0.007718	0.03644
HRAS	-0.3957	0.0001848	0.002068
LPPR2	-0.3959	0.0007201	0.005987
RNF44	-0.396	0.0007183	0.005976
DSEL	-0.3972	0.0006045	0.005234
SLC10A3	-0.3977	0.007237	0.03482
PELP1	-0.3982	7.129e-05	0.000992
PITPNM2	-0.3982	0.0003018	0.002996
NR2F6	-0.3984	0.0006377	0.005446
ARPC1B	-0.3984	0.001664	0.01138
GATAD2A	-0.3989	2.096e-05	0.0003874
PPP1R35	-0.3995	0.0008641	0.006891
HEXIM1	-0.3998	6.603e-05	0.0009398
MRPL43	-0.4001	0.0002422	0.002543
GAREML	-0.4001	0.0004709	0.004287
ZNF446	-0.4001	0.003701	0.02085
HBEGF	-0.4003	0.001494	0.01047
SECTM1	-0.4003	0.002971	0.01768
CRYAB	-0.401	0.002539	0.01572
XYLT2	-0.4015	0.000132	0.001612
FAM83H	-0.4022	0.002326	0.0147
WISP2	-0.4022	0.006771	0.0332
CDC37	-0.4025	8.484e-06	0.0001933
PPM1F	-0.4025	0.0001107	0.001404
ARL4C	-0.4033	9.013e-05	0.001189
TMEM47	-0.4043	2.492e-05	0.0004443
RAB36	-0.4043	0.0001473	0.001733
DDX49	-0.4046	0.0003303	0.003217
PLEKHJ1	-0.405	0.000975	0.007596
C7orf43	-0.4051	0.001016	0.007835
FURIN	-0.4052	0.001346	0.009653
NPRL3	-0.4058	9.643e-05	0.001261
C16orf93	-0.4059	0.008076	0.03779
NTMT1	-0.406	0.0006117	0.005285
MRPL28	-0.406	0.002905	0.01743
TFAP2C	-0.4066	0.003552	0.02031
USE1	-0.4067	0.001397	0.009914
CDC42EP2	-0.4067	0.003213	0.01881
MKL1	-0.407	0.0001234	0.001534
SURF6	-0.407	0.0001658	0.001891
KCNH1	-0.4076	2.098e-05	0.0003874
SETD1A	-0.4076	0.0002484	0.002597
ARL2	-0.4076	0.0002927	0.002926
AXIN1	-0.4079	0.0001242	0.001539
ZBTB42	-0.408	0.01024	0.04483
SLC12A9	-0.4083	0.006956	0.03389
SCLY	-0.4084	0.0008289	0.006674
C9orf69	-0.4089	0.001478	0.01037
ARAF	-0.4091	0.0001816	0.00204
HMG20B	-0.4093	0.002549	0.01577
GRAMD1A	-0.4097	0.0003982	0.003771
AP1M1	-0.41	0.0001474	0.001733
KPTN	-0.4101	0.001023	0.007874
2005-09-01	-0.4106	0.000941	0.007391
PQLC2	-0.4108	0.00434	0.02349
FAM69B	-0.4111	0.0009872	0.007663
CCDC86	-0.4116	0.0001237	0.001537
ADAMTSL4	-0.4118	0.001265	0.00921
PTP4A3	-0.4118	0.004174	0.02279
CTSD	-0.4118	0.005435	0.028
ELMO3	-0.4118	0.01086	0.04683
STK11IP	-0.4119	0.000167	0.001903
IFRD2	-0.4121	6.672e-05	0.0009435
KIF18B	-0.4122	3.443e-05	0.000574
THAP4	-0.4126	0.0006044	0.005234
KDM4B	-0.4126	0.001692	0.01152
ZC3H12A	-0.4127	0.002679	0.0164
GINS4	-0.4131	6.206e-07	2.275e-05
RTEL1	-0.4132	0.0008153	0.006598
MED30	-0.4134	0.004459	0.02397
AC004754.3	-0.4135	0.0005754	0.005033
RNASEH2C	-0.4137	3.472e-06	9.461e-05
SH3TC1	-0.4137	0.002513	0.01563
ACSF3	-0.4139	1.01e-05	0.0002198
ARID3A	-0.4142	6.496e-05	0.0009298
PLEKHS1	-0.4142	0.002812	0.01701
RP11-434D12.1	-0.4143	0.0008586	0.006865
GADD45GIP1	-0.4144	0.003454	0.01984
ROMO1	-0.4145	0.007281	0.03497
NAA38	-0.4146	0.003816	0.02129
RPP25L	-0.4147	0.0005397	0.004785
DAPK3	-0.4153	0.002526	0.01566
RP1-37E16.12	-0.4154	2.483e-05	0.0004435
QTRT1	-0.4154	0.002716	0.01657
HDAC7	-0.4161	3.654e-05	0.0006004
ZBED1	-0.417	7.574e-06	0.0001772
SOCS2-AS1	-0.4171	0.002187	0.01399
FASTK	-0.4172	0.003331	0.01931
TPRN	-0.4172	0.006519	0.03221
MYADM	-0.4176	4.135e-05	0.0006537
TNIP2	-0.4178	0.0001087	0.001388
MIDN	-0.418	1.975e-05	0.0003684
RHBDD2	-0.418	0.0006321	0.005427
STC1	-0.4181	0.004545	0.02433
KHSRP	-0.4185	1.767e-05	0.0003388
ELOF1	-0.4186	0.0001103	0.001401
CBX7	-0.419	0.002353	0.01484
LMF1	-0.4191	0.0009734	0.007589
STARD8	-0.4191	0.001856	0.01241
SSNA1	-0.4194	0.006153	0.03084
PDDC1	-0.4201	0.0001183	0.00148
ESRRA	-0.4202	0.00155	0.01078
SLFN12	-0.4203	1.65e-05	0.0003226
ADAM11	-0.4207	0.002683	0.01642
SNRPB	-0.4215	7.985e-06	0.0001847
LAGE3	-0.4215	0.0002546	0.002645
SPNS1	-0.4217	0.003997	0.02208
NFKBIL1	-0.4218	0.0008917	0.007057
CUBN	-0.4221	5.57e-05	0.0008173
RP11-400F19.8	-0.4223	0.003236	0.01891
ATG4D	-0.4228	0.001722	0.01169
SRM	-0.4233	0.0001006	0.001306
KLF16	-0.4234	0.000823	0.006648
TCEA2	-0.4236	0.0001398	0.001676
IRAK1	-0.4239	0.0002182	0.002338
CTD-3222D19.2	-0.4239	0.0005115	0.004596
RXRA	-0.4239	0.002369	0.0149
NCKAP5L	-0.424	0.006495	0.03213
MTG2	-0.4241	4.461e-05	0.0006914
FARSA	-0.4245	0.0003909	0.003709
RBCK1	-0.4248	0.0002004	0.002185
CDCA4	-0.425	0.0002574	0.002662
PLCD3	-0.4251	0.006219	0.03103
GCAT	-0.4257	0.004807	0.02552
TRMT2A	-0.4259	0.002667	0.01635
HIP1R	-0.4261	0.0002911	0.002914
SCO2	-0.4262	0.001755	0.01187
RP11-155D18.12	-0.4264	0.0004944	0.004469
PIAS4	-0.4267	0.000271	0.002764
RTEL1-TNFRSF6B	-0.4276	0.001242	0.009106
CDC34	-0.4278	0.0001255	0.001551
R3HDM4	-0.4279	4.624e-05	0.0007103
TAF1C	-0.4283	0.001943	0.01281
TTLL12	-0.4284	0.0005471	0.004838
RAI1	-0.429	0.002783	0.01685
C8orf58	-0.4292	3.853e-06	0.0001032
CUEDC1	-0.4307	0.0001867	0.002082
RASL11B	-0.4307	0.000603	0.005231
GPR3	-0.431	0.0005105	0.004596
MED22	-0.432	1.623e-05	0.0003199
HMGA1	-0.4321	3.471e-05	0.0005778
AP4M1	-0.4323	1.526e-06	4.881e-05
EMC10	-0.4323	4.73e-05	0.0007188
GAMT	-0.4323	0.0007488	0.006164
NUDT8	-0.4324	0.01079	0.04659
NDUFAF3	-0.4325	0.0001689	0.001917
EFHD1	-0.4332	8.684e-08	4.483e-06
CCDC9	-0.4333	0.0001491	0.001745
MYOF	-0.4338	1.568e-08	1.013e-06
UBE2J2	-0.4339	6.045e-06	0.0001489
MYPOP	-0.4339	0.0006595	0.005588
PLXNA1	-0.4344	0.0001312	0.001606
CPSF3L	-0.4348	0.0002275	0.002423
RPL28	-0.4349	0.0004599	0.004202
SHKBP1	-0.435	0.0005024	0.004531
AMIGO3	-0.4351	0.005292	0.02745
STMN3	-0.4353	0.000295	0.002944
PLIN3	-0.4354	4.095e-05	0.0006494
NFE2L3	-0.4361	0.007663	0.03622
ERCC2	-0.4362	6.824e-07	2.458e-05
RAB4B-EGLN2	-0.4363	0.000243	0.002547
RP11-264B17.3	-0.4368	0.001371	0.009773
C21orf58	-0.4371	7.161e-05	0.0009941
ARHGAP39	-0.4377	0.01126	0.04796
RARA	-0.4378	0.001956	0.01288
FUZ	-0.4383	0.0006614	0.005595
GPS1	-0.4386	0.0004681	0.004268
LRP1	-0.4391	5.165e-06	0.0001311
HMSD	-0.4392	0.01109	0.04747
ANAPC11	-0.4394	0.0001964	0.002158
RAB43	-0.4394	0.001957	0.01288
PFKP	-0.4395	2.258e-06	6.706e-05
TMEM184B	-0.4405	0.0001165	0.001461
SMG9	-0.4406	1.818e-07	8.287e-06
KDM6B	-0.4409	0.0001581	0.001821
LIN7B	-0.4409	0.004544	0.02433
PLXND1	-0.441	6.59e-05	0.0009398
NELFA	-0.441	0.0007952	0.006456
TCEB2	-0.4412	0.001546	0.01076
ATP13A1	-0.4414	0.0006085	0.00526
ARFRP1	-0.4416	7.466e-05	0.001024
FBXL6	-0.4417	0.00187	0.01248
LONP1	-0.442	0.001657	0.01136
ZFP36L1	-0.4429	5.63e-07	2.099e-05
PEMT	-0.4429	0.0008797	0.006993
HSF1	-0.443	0.0008917	0.007057
HUNK	-0.444	2.049e-06	6.175e-05
C16orf13	-0.4445	0.002219	0.01414
CHAF1A	-0.445	5.13e-07	1.965e-05
KATNB1	-0.445	3.483e-05	0.000579
GRN	-0.4453	0.0005115	0.004596
DLX2	-0.4453	0.003224	0.01885
PAGR1	-0.4458	2.736e-05	0.0004761
ITFG3	-0.4462	0.0001656	0.001891
STC2	-0.4462	0.0009985	0.007727
MAPK4	-0.4465	0.0005239	0.004674
C19orf47	-0.4465	0.00136	0.009707
FBXL19	-0.4466	0.001447	0.01018
PAM16	-0.447	0.0008707	0.006939
RAB11FIP3	-0.447	0.001608	0.01106
SAV1	-0.4475	8.925e-07	3.108e-05
COPE	-0.448	0.007593	0.03601
RABAC1	-0.4481	0.003921	0.02174
CCDC61	-0.4482	0.01026	0.0449
EXOSC5	-0.4484	0.004185	0.02283
RRAS	-0.4484	0.004249	0.02314
MAEA	-0.4486	3.765e-05	0.0006138
GNB2	-0.449	0.0004275	0.003985
ZFP41	-0.45	0.00693	0.0338
F2R	-0.4502	3.538e-12	4.984e-10
AL021546.6	-0.4506	0.004177	0.02279
GS1-259H13.10	-0.4511	2.498e-05	0.0004449
LRRC45	-0.4512	0.000313	0.003097
RPL18	-0.4515	1.805e-05	0.0003424
ECE1	-0.4517	1.495e-07	6.966e-06
GIPC1	-0.4519	0.0001348	0.001635
C8orf82	-0.4522	0.006657	0.03273
TMC6	-0.4526	0.002051	0.01331
NOC2L	-0.4527	2.134e-05	0.0003923
HIST1H2BK	-0.4527	0.0001647	0.001882
MPND	-0.4527	0.0007987	0.006473
SIGIRR	-0.453	0.009873	0.04363
HPCAL1	-0.4532	0.006206	0.031
NT5C	-0.4535	5.55e-05	0.0008166
MAP1LC3A	-0.4535	0.004112	0.02254
SOX8	-0.4536	0.0002336	0.002469
WDR66	-0.4536	0.000522	0.004661
RAB20	-0.4537	6.833e-05	0.0009571
FZD1	-0.4539	0.0001728	0.001957
POP7	-0.455	3.773e-05	0.0006142
FMN2	-0.4553	2.486e-07	1.075e-05
BRD1	-0.4553	0.0002024	0.002198
PHLDA3	-0.4556	0.0006685	0.005642
ANGPTL6	-0.4556	0.009129	0.0413
RFX2	-0.4558	0.00627	0.03123
DMPK	-0.4559	0.0005863	0.005107
IGSF8	-0.4559	0.001048	0.00801
ZBTB7A	-0.4561	0.001161	0.008612
TRMT1	-0.4565	4.251e-05	0.0006653
NSMF	-0.4566	6.664e-05	0.0009435
RPLP1	-0.4568	0.0008761	0.006973
CCDC130	-0.4571	0.0001578	0.001819
LYPLA2	-0.4579	2.307e-06	6.806e-05
LA16c-306E5.2	-0.4583	1.022e-05	0.0002217
AP000320.7	-0.4583	0.0003498	0.003378
MCM2	-0.4589	9.627e-08	4.869e-06
ZNF444	-0.459	0.0009139	0.007214
MLST8	-0.459	0.002951	0.01761
PPP1R37	-0.4595	0.0002933	0.00293
HGS	-0.4599	0.0001389	0.001673
ENDOV	-0.46	0.0007596	0.006214
TRIM8	-0.4606	3.219e-05	0.0005432
AC011530.4	-0.4607	5.1e-06	0.0001305
PRPF31	-0.4609	7.17e-05	0.0009943
EMC6	-0.4611	6.5e-06	0.0001564
ZC3H4	-0.4615	4.086e-05	0.0006494
ZNF358	-0.4618	0.0002838	0.002866
PEX16	-0.4628	0.0004209	0.003935
MTSS1L	-0.4632	0.001018	0.007841
GSG2	-0.4635	6.4e-06	0.0001546
LBX2	-0.4636	0.001903	0.01264
RAC3	-0.4639	0.009439	0.0423
WNT10B	-0.4642	0.002037	0.01324
PRSS53	-0.4642	0.003569	0.02035
ANKS3	-0.4643	0.0008887	0.007042
GPR137	-0.4644	0.0008853	0.007021
HSPA1B	-0.4664	3.183e-06	8.793e-05
GRWD1	-0.4674	3.615e-07	1.457e-05
SLC45A4	-0.4674	0.0007691	0.006277
ATF5	-0.4675	3.346e-07	1.371e-05
GPR176	-0.4679	0.001859	0.01242
FAM50B	-0.4681	0.0004538	0.004161
MYBBP1A	-0.4683	2.705e-05	0.0004723
KIFC3	-0.4686	0.001117	0.008391
PDZRN3	-0.4689	3.003e-07	1.268e-05
GLTSCR1	-0.4692	0.0004748	0.004319
SLC12A4	-0.4693	1.164e-06	3.903e-05
MRPL12	-0.4694	1.733e-08	1.092e-06
BCL9L	-0.4697	5.953e-05	0.0008647
CPSF1	-0.4697	0.0006005	0.005218
CCDC78	-0.4703	0.002522	0.01564
MGAT5B	-0.4704	0.0002968	0.002958
UNKL	-0.4705	0.0002474	0.002589
GMEB2	-0.4706	0.0001081	0.001382
ZNF787	-0.4707	0.0007077	0.005891
LLGL1	-0.4708	0.0003467	0.003356
SFRP1	-0.471	4.889e-12	6.661e-10
AP2A1	-0.4714	0.000258	0.002666
CHCHD6	-0.4719	0.0001223	0.001523
FAM43A	-0.4722	4.173e-05	0.0006572
C19orf70	-0.4722	0.000753	0.00619
TOMM40	-0.4724	2.386e-07	1.042e-05
CENPB	-0.4725	1.723e-05	0.0003322
STARD13	-0.4727	9.621e-07	3.317e-05
PAGR1	-0.4727	1.888e-05	0.0003538
GPC1	-0.4729	0.007017	0.03414
ISOC2	-0.473	3.978e-05	0.0006394
CCND1	-0.4742	4.768e-10	4.331e-08
TTYH3	-0.4747	0.002088	0.01349
RPS19BP1	-0.4753	2.428e-05	0.0004342
COL16A1	-0.476	0.00268	0.0164
UNC93B1	-0.4761	0.0103	0.04499
CTDP1	-0.4763	0.0001995	0.00218
TSC22D2	-0.4766	3.637e-08	2.14e-06
SLC2A8	-0.4767	0.0008352	0.006716
MAP3K10	-0.4767	0.008056	0.03772
CTD-2349B8.1	-0.4768	0.001416	0.01001
DRAP1	-0.477	4.877e-05	0.0007375
TUBB4B	-0.4775	9.822e-07	3.373e-05
TRIM28	-0.4775	1.197e-05	0.000251
ENKD1	-0.4775	0.002931	0.01752
DHX34	-0.4776	0.0002629	0.002701
ZNF653	-0.4778	0.00179	0.01206
MYH14	-0.4781	0.000739	0.006103
RGS19	-0.4784	0.0003718	0.003553
ALDH3B1	-0.479	0.0001176	0.001472
MTA1	-0.4792	2.602e-05	0.0004577
MRPL34	-0.4794	2.951e-08	1.796e-06
SHROOM3	-0.4796	6.497e-05	0.0009298
FLNA	-0.4796	0.0002687	0.002748
RBM14	-0.48	7.563e-06	0.0001772
VPS37D	-0.4808	0.007228	0.03481
RP11-20I23.1	-0.4812	4.462e-05	0.0006914
TXNRD2	-0.4818	2.367e-05	0.0004255
RCOR2	-0.4819	0.0003418	0.003319
HCFC1	-0.482	3.153e-07	1.321e-05
BSG	-0.4824	0.0004324	0.004015
ARMC6	-0.4835	0.0003783	0.003604
MYH9	-0.4836	1.78e-07	8.176e-06
ANTXR1	-0.4836	4.822e-05	0.00073
ZNF579	-0.484	0.001606	0.01106
CAPN10	-0.4841	0.004115	0.02254
NUDT14	-0.4842	0.001637	0.01123
ACAP3	-0.4844	0.001389	0.009864
NFIX	-0.4848	0.0001268	0.001561
ARHGEF16	-0.4848	0.002707	0.01653
ZNF865	-0.485	0.0006784	0.005696
TNK2	-0.4852	0.001786	0.01204
ZNF593	-0.4853	8.001e-05	0.001087
PIN1	-0.4856	0.000122	0.00152
CC2D1A	-0.4858	0.0005394	0.004785
PLEKHA4	-0.486	0.0009712	0.007576
LSM7	-0.4867	0.0005752	0.005033
DNAAF5	-0.4868	6.915e-06	0.0001649
RND3	-0.4874	1.025e-07	5.098e-06
ECSIT	-0.4876	2.043e-05	0.0003783
GAK	-0.4878	6.084e-05	0.0008797
OXLD1	-0.4879	0.0001369	0.001653
NCDN	-0.4879	0.0007446	0.006136
CCL3	-0.4885	0.007601	0.03603
PTBP1	-0.4886	2.184e-07	9.673e-06
POLR2I	-0.4887	1.657e-05	0.0003232
ATP6V0C	-0.4889	4.552e-05	0.0007028
POLR2J	-0.4899	6.683e-05	0.0009435
PPAN	-0.4913	3.985e-05	0.0006396
DMWD	-0.4917	1.874e-05	0.0003517
RPP21	-0.492	0.001136	0.008487
LY6E	-0.4921	8.847e-05	0.001175
ACTN4	-0.4924	2.255e-05	0.0004103
MIEF2	-0.4925	0.0001373	0.001656
ABCA2	-0.4928	0.000147	0.001733
HIC2	-0.493	2.357e-06	6.919e-05
ADRBK1	-0.4936	7.128e-06	0.0001686
GPER1	-0.4947	0.001298	0.009406
SELM	-0.4952	0.0007782	0.006347
PNPLA6	-0.4959	0.001259	0.009188
RABL6	-0.496	1.699e-05	0.0003286
RP11-686D22.8	-0.496	0.001334	0.00958
RPS15	-0.4961	9.086e-06	0.0002023
PEX14	-0.4961	0.0008413	0.006756
ECI1	-0.4962	0.007447	0.03547
GAA	-0.4966	0.002168	0.01388
SSSCA1	-0.4968	0.00112	0.008402
EGR1	-0.4971	0.0002814	0.002847
DGKZ	-0.4976	6.029e-05	0.0008737
MAP2K7	-0.4978	2.387e-05	0.0004275
COL6A1	-0.498	0.002365	0.01489
NCAPH2	-0.4982	5.226e-05	0.0007781
EEF1D	-0.4986	2.892e-05	0.0004966
FBXL18	-0.4989	0.004024	0.02219
CD82	-0.4998	0.0002378	0.002503
POLRMT	-0.4999	0.001143	0.008516
DGCR6L	-0.5001	0.002494	0.01553
FBRS	-0.5002	0.0001282	0.001576
DHX37	-0.5003	0.0001751	0.001981
MYBL2	-0.5004	2.836e-09	2.181e-07
FAM3A	-0.5007	0.0002745	0.002791
PIP5K1C	-0.5008	3.341e-05	0.0005599
CTD-2517M22.14	-0.5012	0.003371	0.01949
NFKBID	-0.5016	0.001319	0.00952
NTN4	-0.5018	1.468e-07	6.866e-06
FAM207A	-0.5018	0.001734	0.01176
AIP	-0.5021	4.566e-05	0.0007041
MACROD1	-0.5021	0.001498	0.01049
RPL36	-0.5022	1.783e-05	0.0003393
FLYWCH1	-0.5025	0.0004082	0.003836
SDHAF1	-0.5031	0.0004694	0.004276
APOE	-0.5034	0.003429	0.01975
MOSPD3	-0.5039	0.001401	0.009923
COL4A2	-0.5042	4.768e-06	0.0001238
CNN2	-0.5053	3.029e-09	2.247e-07
C11orf84	-0.5059	0.0001149	0.001446
C19orf83	-0.5062	0.003215	0.01881
MIER2	-0.5067	7.39e-06	0.0001735
NUDT22	-0.5069	0.0007376	0.006096
BOK	-0.507	0.000177	0.002001
TSR3	-0.5078	0.0001455	0.001725
MED25	-0.5081	9.104e-05	0.001198
SDC1	-0.5082	0.00122	0.008987
AOC2	-0.5087	0.0001587	0.001823
LRFN3	-0.509	0.0007046	0.005873
DECR2	-0.509	0.003716	0.0209
CTC-550B14.6	-0.5093	7.93e-06	0.0001837
FOXP4	-0.5099	0.0001509	0.001762
PLEKHF1	-0.51	1.048e-05	0.0002253
UPF1	-0.5104	8.689e-08	4.483e-06
PPP1R12C	-0.5105	0.001332	0.009572
CORO1B	-0.5109	0.003187	0.01872
MAD1L1	-0.5113	1.308e-05	0.0002674
CHST12	-0.5114	1.133e-05	0.0002388
DNPH1	-0.5115	0.001065	0.008084
MAP2K3	-0.5117	6.34e-06	0.000154
MGRN1	-0.5135	2.227e-05	0.0004071
RUVBL2	-0.5144	6.323e-06	0.0001539
RASSF4	-0.5145	1.037e-05	0.0002238
SYNGR2	-0.5148	9.049e-05	0.001192
MCM5	-0.5154	7.085e-07	2.53e-05
ARHGAP22	-0.5154	0.0003534	0.003408
CDKN2A	-0.5166	1.947e-06	5.962e-05
PTGES2	-0.5169	0.000194	0.002141
PDLIM7	-0.517	0.0003944	0.00374
FOXD1	-0.5177	5.552e-07	2.084e-05
COL15A1	-0.5177	0.002656	0.01632
DAGLA	-0.5179	0.00028	0.002835
FJX1	-0.5182	1.182e-07	5.745e-06
RP11-314N13.10	-0.5197	3.238e-06	8.922e-05
NPIPA1	-0.5202	0.0006046	0.005234
B3GAT3	-0.5211	0.0003206	0.003152
STRN4	-0.5214	5.318e-05	0.0007889
GRK6	-0.522	2.196e-06	6.586e-05
HDAC10	-0.5232	0.00873	0.03997
CCDC94	-0.525	6.933e-06	0.0001649
XAB2	-0.5256	0.0005255	0.004679
CTD-2207O23.10	-0.5263	0.0001914	0.002121
FBXO46	-0.5265	6.472e-05	0.0009283
UBE2S	-0.5268	5.208e-10	4.664e-08
CLPP	-0.5269	2.527e-06	7.299e-05
XRCC3	-0.527	0.0002361	0.002489
CHERP	-0.5272	3.535e-05	0.0005861
ATG2A	-0.528	0.0001596	0.001832
YDJC	-0.5283	5.855e-07	2.159e-05
RPTOR	-0.5283	1.892e-06	5.842e-05
ARVCF	-0.529	0.0003201	0.00315
TMED1	-0.5294	0.0001972	0.002163
DUS1L	-0.5297	1.544e-05	0.0003068
RGS3	-0.5301	6.181e-06	0.0001516
OTOGL	-0.5301	0.01082	0.04666
FBXW9	-0.5302	0.000432	0.004014
EME2	-0.5304	2.738e-05	0.0004761
PSMB10	-0.5328	0.006361	0.03157
PIM3	-0.5332	5.968e-05	0.0008659
EEF2	-0.5337	8.172e-05	0.0011
MYBL1	-0.5341	4.353e-10	3.983e-08
C19orf25	-0.5342	1.965e-06	5.984e-05
UBXN6	-0.5346	0.0007536	0.00619
CORO6	-0.5347	0.0004093	0.003843
HDGFRP2	-0.5349	0.0001342	0.001631
GNA11	-0.5351	3.586e-05	0.0005915
TCF3	-0.5355	4.959e-05	0.0007472
FUOM	-0.5364	0.004756	0.02528
WDR62	-0.5365	7.488e-07	2.659e-05
AC024592.12	-0.5367	0.000401	0.003788
ZBTB17	-0.5369	4.04e-05	0.0006452
LASP1	-0.5373	7.728e-14	1.346e-11
NELFB	-0.5376	2.757e-05	0.0004774
TEAD4	-0.5377	6.711e-09	4.7e-07
HMHA1	-0.5389	0.001406	0.009954
SNAPC4	-0.5392	2.916e-06	8.214e-05
ARRDC1	-0.5392	4.16e-05	0.000656
PMEPA1	-0.5393	1.705e-08	1.085e-06
CACFD1	-0.5395	0.001578	0.01093
METRN	-0.5398	0.0005632	0.004948
RNF166	-0.5398	0.01048	0.04561
CTD-2369P2.12	-0.5399	9.006e-05	0.001189
HOXA3	-0.54	1.291e-06	4.28e-05
CNKSR2	-0.5402	0.0001582	0.001821
C16orf95	-0.5404	5.743e-05	0.0008401
MRPS34	-0.5405	2.992e-06	8.371e-05
OXTR	-0.5412	0.01172	0.04945
RPL18A	-0.5413	3.206e-05	0.0005431
ZNF90	-0.5423	0.005012	0.0263
NNMT	-0.5427	2.295e-10	2.331e-08
GUK1	-0.543	0.0002102	0.002264
MROH6	-0.543	0.001355	0.009687
IRF2BPL	-0.5436	2.121e-07	9.461e-06
CTD-3148I10.15	-0.5439	0.001085	0.008219
PPAPDC3	-0.544	0.0002057	0.002227
MAP2K2	-0.5447	4.291e-06	0.0001135
WDR24	-0.5458	0.002021	0.01318
ZNF296	-0.5459	0.004123	0.02257
C15orf52	-0.5469	1.235e-08	8.278e-07
BCL7C	-0.547	0.002214	0.01412
PRSS27	-0.5481	0.007099	0.0344
ARTN	-0.5483	0.005773	0.02936
HSPB7	-0.5488	3.369e-08	2.02e-06
RCN3	-0.5498	8.476e-05	0.001138
ATP13A2	-0.5511	0.0002334	0.002469
CAPG	-0.5512	0.005221	0.02714
BIRC7	-0.5521	0.0002573	0.002662
NEGR1	-0.5523	0.00435	0.02351
TBC1D3L	-0.5524	0.00359	0.02043
KLHL26	-0.5524	0.009063	0.04111
TBC1D3C	-0.5525	0.003604	0.02049
ZC3H3	-0.5528	0.0004157	0.003895
SAMD10	-0.553	0.0002461	0.002578
NDUFA11	-0.5532	0.0003222	0.003163
C11orf31	-0.5533	5.219e-08	2.882e-06
AP5B1	-0.5535	1.604e-05	0.0003171
SAC3D1	-0.5537	0.003291	0.01916
PNPLA2	-0.5541	0.0001818	0.002041
TSPAN10	-0.5546	0.002041	0.01326
SLC2A4RG	-0.5547	0.0008242	0.00665
PFKL	-0.5549	0.0002982	0.002969
MEF2BNB-MEF2B	-0.5555	0.0001025	0.001322
TMEM158	-0.5556	0.002667	0.01635
APRT	-0.5557	2.832e-05	0.0004877
WFS1	-0.5566	2.949e-05	0.0005027
TMEM201	-0.5572	0.0006356	0.005446
WNT9A	-0.5577	4.889e-05	0.0007379
TP53I13	-0.5578	0.002376	0.01492
CPLX1	-0.5578	0.008133	0.038
C20orf27	-0.5582	0.0002222	0.002372
SIRT6	-0.5584	0.0001868	0.002082
TIGD3	-0.5587	0.01097	0.04714
CARD9	-0.5588	0.004266	0.0232
CSF1	-0.5593	0.0009202	0.007251
FBF1	-0.5604	0.0001036	0.00133
RNH1	-0.562	0.002449	0.01527
PDE1C	-0.5623	0.005732	0.02924
VPS51	-0.563	3.814e-05	0.0006178
ICAM5	-0.5634	0.00961	0.04276
RP11-44M6.7	-0.5637	4.608e-05	0.0007097
ZSWIM4	-0.5642	8.48e-07	2.978e-05
PTRH1	-0.5642	6.612e-05	0.0009398
VGLL3	-0.5646	0.0004643	0.004236
RPS28	-0.5648	0.0003686	0.003527
PCSK1N	-0.565	0.006028	0.03033
CENPM	-0.5652	0.0001115	0.001412
LIMCH1	-0.5664	1.151e-12	1.827e-10
POLR2E	-0.5666	0.0001414	0.001688
MMP9	-0.5673	0.008443	0.0391
BCL2L12	-0.5677	1.804e-07	8.253e-06
ARSA	-0.5683	8.198e-05	0.001103
SLC22A4	-0.5683	0.00955	0.04263
MAPK8IP3	-0.5686	0.0006317	0.005427
FHDC1	-0.5692	5.436e-09	3.872e-07
CACNA1H	-0.5695	0.001562	0.01084
DNM3	-0.5697	2.531e-10	2.518e-08
BRF1	-0.57	1.181e-08	7.958e-07
TAX1BP3	-0.5717	1.375e-08	9.121e-07
ITGB4	-0.5719	0.004912	0.02588
ISYNA1	-0.5722	3.224e-05	0.0005432
PCNXL3	-0.5727	0.0002632	0.002702
TINAGL1	-0.5731	0.008106	0.0379
GATA2	-0.5732	3.422e-07	1.397e-05
SLC38A10	-0.5745	7.198e-05	0.0009961
PRR22	-0.5753	0.0007607	0.006215
P2RX5-TAX1BP3	-0.5757	1.824e-08	1.132e-06
GLI4	-0.5766	0.0001562	0.001808
SLC4A8	-0.5766	0.006889	0.03365
DDX54	-0.5767	4.279e-05	0.0006689
DBN1	-0.5768	3.58e-06	9.692e-05
NBL1	-0.5769	0.0004219	0.00394
JMJD4	-0.5775	4.526e-08	2.579e-06
PAK4	-0.5779	0.0002692	0.00275
SPHK1	-0.578	6.592e-05	0.0009398
SLC4A3	-0.5781	2.25e-05	0.00041
AP5Z1	-0.5785	0.0004393	0.004064
NCOR2	-0.5791	3.438e-06	9.39e-05
DCAF15	-0.5796	5.661e-06	0.0001417
EXOSC4	-0.5799	0.0007787	0.006347
B9D2	-0.5801	0.002316	0.01464
ARHGAP33	-0.5802	8.745e-05	0.001166
INF2	-0.5816	9.779e-06	0.0002147
C10orf10	-0.582	5.191e-11	5.97e-09
TMEM8A	-0.5832	1.869e-05	0.0003512
ZYX	-0.5838	1.595e-05	0.0003159
TPM1	-0.5844	6.487e-13	1.07e-10
P2RY11	-0.5849	8.726e-06	0.0001959
TIMP3	-0.5852	4.087e-16	9.852e-14
FAM195B	-0.5852	0.000485	0.004402
WIZ	-0.5856	0.0001075	0.001377
ZGPAT	-0.5856	0.0009626	0.007541
NUAK1	-0.5869	1.298e-09	1.107e-07
NAA60	-0.5871	1.413e-06	4.602e-05
ARHGEF17	-0.5874	3.943e-06	0.0001054
TSC22D4	-0.5878	0.0001953	0.002152
LRCH4	-0.5879	5.05e-05	0.0007563
CTBP1	-0.5881	1.781e-05	0.0003393
NTHL1	-0.5885	0.004954	0.02605
SBF1	-0.5899	0.0001012	0.00131
SLC25A6	-0.5904	5.602e-06	0.0001407
PRKCDBP	-0.5912	6.223e-06	0.0001524
PYCRL	-0.5914	0.0002113	0.002274
TIGD5	-0.5914	0.001216	0.008963
ATP1B1	-0.5915	5.131e-11	5.97e-09
HLX	-0.5921	1.82e-05	0.0003441
GLTSCR2	-0.5929	0.0001191	0.001487
BIRC3	-0.5935	0.0038	0.02124
DOT1L	-0.5938	6.356e-06	0.0001541
RP11-66B24.8	-0.5942	0.007333	0.03517
MAP3K11	-0.5944	0.0002648	0.002714
SH3GL1	-0.5946	1.769e-06	5.531e-05
BRSK2	-0.5947	0.005255	0.02729
TRIP6	-0.5948	1.173e-06	3.912e-05
TST	-0.5949	0.000967	0.007562
GCHFR	-0.5952	7.208e-05	0.0009963
SPPL2B	-0.5956	0.0008516	0.006826
RFNG	-0.5959	7.528e-05	0.001031
A1BG	-0.596	0.00168	0.01146
COL9A2	-0.5971	0.008632	0.03969
BCAM	-0.5976	0.003027	0.01794
JUN	-0.5981	9.144e-07	3.166e-05
AC002985.3	-0.5981	0.0001339	0.001631
HOXB2	-0.5989	6.339e-09	4.465e-07
DNLZ	-0.5992	0.0005482	0.004843
THOP1	-0.5998	2.284e-08	1.403e-06
CD320	-0.6	8.153e-05	0.001099
PCSK4	-0.6	0.005359	0.02768
CDC42EP1	-0.6004	0.000445	0.004105
SPTB	-0.6011	0.003408	0.01966
ACD	-0.6014	7.056e-07	2.527e-05
PPAN-P2RY11	-0.6015	1.317e-05	0.0002684
TMEM249	-0.6015	0.005888	0.02983
RELT	-0.6018	5.857e-08	3.206e-06
TGFB1	-0.6018	2.231e-05	0.0004071
VWA1	-0.6024	0.003684	0.02082
HLA-G	-0.6028	0.002634	0.0162
ERF	-0.6029	0.0001021	0.001319
PPP6R1	-0.6037	4.427e-06	0.0001166
MRPL55	-0.6046	0.000728	0.006036
NDOR1	-0.6046	0.000956	0.007495
GS1-393G12.13	-0.6046	0.001203	0.008879
WNK2	-0.6047	7.198e-06	0.0001699
CLUH	-0.6057	1.928e-05	0.0003608
C15orf48	-0.6059	0.006269	0.03123
ASPHD1	-0.6063	0.004837	0.02563
CORO7	-0.6071	0.0003587	0.003454
IDUA	-0.609	0.0004023	0.003795
AJUBA	-0.6094	3.152e-12	4.542e-10
GALK1	-0.6106	0.000606	0.005243
SPSB3	-0.6107	0.0001323	0.001614
IL27RA	-0.6117	0.003738	0.02099
CTD-2587H24.14	-0.6118	8.675e-05	0.001159
DGKQ	-0.6118	0.000131	0.001605
WDR34	-0.612	9.482e-06	0.0002093
HLA-B	-0.6132	8.957e-07	3.11e-05
RP4-583P15.15	-0.6134	0.0008744	0.006964
PPP2R3B	-0.6143	4.991e-06	0.0001287
ZDHHC8	-0.6143	0.003271	0.01907
SLC52A2	-0.6151	8.934e-05	0.001181
CORO7-PAM16	-0.6161	0.0001792	0.002022
ZNF524	-0.6161	0.0002561	0.002656
GTPBP6	-0.6162	5.544e-05	0.0008166
MYEOV	-0.6163	5.127e-16	1.196e-13
DLC1	-0.6164	9.225e-20	3.504e-17
SLC25A22	-0.6172	0.002106	0.01357
C16orf59	-0.6174	0.0006802	0.005708
BTBD2	-0.6174	0.001833	0.01228
STK11	-0.618	4.028e-07	1.598e-05
OSR2	-0.618	0.0003739	0.003567
ELL	-0.6182	1.453e-07	6.848e-06
SBNO2	-0.6189	3.211e-05	0.0005432
NR1H2	-0.6192	0.0002318	0.002457
ULK1	-0.6194	0.0006373	0.005446
SPON2	-0.6199	0.0111	0.04747
CTSE	-0.6201	0.0001395	0.001676
HAGHL	-0.6206	0.0003292	0.003209
LRWD1	-0.6214	5.42e-07	2.047e-05
MRPL4	-0.6216	6.764e-05	0.0009517
GPAA1	-0.6217	0.000178	0.00201
RTN4RL2	-0.6224	4.156e-05	0.000656
ABHD17A	-0.624	0.0002081	0.002244
SPATA2L	-0.6258	2.369e-05	0.0004255
HSPBP1	-0.6258	4.891e-05	0.0007379
CACTIN	-0.6261	2.923e-06	8.217e-05
UBTD1	-0.6268	0.0002541	0.002644
FAM53A	-0.6268	0.001001	0.007739
RP4-583P15.14	-0.627	0.001401	0.009923
FLRT1	-0.6276	0.004499	0.02416
UQCR11	-0.6277	9.55e-06	0.0002104
FLYWCH2	-0.6281	0.005905	0.02987
TSPO	-0.6285	0.001663	0.01138
THAP7	-0.629	1.065e-06	3.629e-05
NRGN	-0.6291	9.235e-06	0.0002049
PUSL1	-0.6294	8.856e-06	0.0001979
LIME1	-0.6296	0.0007331	0.006066
IER2	-0.6299	7.452e-08	3.975e-06
TMEM259	-0.6306	3.135e-06	8.715e-05
ADM	-0.6308	3.743e-06	0.0001005
ETV2	-0.631	0.008268	0.0384
TBL3	-0.6312	8.892e-05	0.001178
CROCC	-0.6314	4.73e-05	0.0007188
FKBP8	-0.6328	0.0004035	0.003801
CNR1	-0.6331	0.001074	0.008142
C19orf48	-0.6336	8.257e-08	4.349e-06
DNASE1L2	-0.6336	0.001844	0.01234
SIPA1	-0.6343	1.001e-05	0.0002183
CORO1A	-0.6344	0.004083	0.02243
CLTB	-0.6345	2.603e-05	0.0004577
RASSF7	-0.6347	0.0001458	0.001726
RFX1	-0.635	0.0004365	0.004041
OGFR	-0.6359	1.133e-05	0.0002388
C1orf233	-0.636	0.001412	0.009988
NT5E	-0.6362	8.517e-16	1.941e-13
FZR1	-0.6363	9.997e-06	0.0002183
LLfos-48D6.2	-0.6369	0.0006146	0.005299
TMUB1	-0.6383	0.0006837	0.005733
CITED2	-0.6386	3.125e-09	2.304e-07
MED16	-0.6387	0.00382	0.02129
COL18A1	-0.6393	0.000237	0.002497
BAIAP2L2	-0.6397	9.051e-05	0.001192
CTD-2619J13.8	-0.6407	0.0002174	0.002333
TCIRG1	-0.6408	4.098e-05	0.0006494
ALKBH7	-0.6411	0.006369	0.03159
LAMA5	-0.642	0.003153	0.01857
C11orf68	-0.6423	3.099e-10	3.011e-08
NOSIP	-0.6431	5.096e-08	2.827e-06
LMNB2	-0.6461	4.354e-09	3.155e-07
ALDH1A3	-0.6462	1.343e-16	3.368e-14
SIX5	-0.647	1.847e-07	8.358e-06
SLC39A4	-0.6484	0.0002299	0.002443
TAS1R3	-0.6491	0.001598	0.01103
POLR2L	-0.6499	2.596e-05	0.0004577
C9orf142	-0.6511	8.75e-05	0.001166
ZFPM1	-0.6514	0.007174	0.03464
SLITRK6	-0.6515	4.012e-09	2.924e-07
HSPB1	-0.6517	0.0005843	0.005097
KRT81	-0.6517	0.002245	0.01428
SGTA	-0.6519	4.066e-07	1.608e-05
PARP10	-0.6521	0.002316	0.01464
RAB11B	-0.6523	1.707e-05	0.0003297
ADORA2A	-0.6527	0.001561	0.01084
SYTL5	-0.6536	0.000161	0.001847
ZDHHC12	-0.6538	0.0004462	0.00411
UBALD1	-0.6541	0.0004949	0.00447
HELZ2	-0.6544	0.001089	0.00822
NDUFS8	-0.6545	2.128e-06	6.399e-05
ARID5A	-0.6545	0.0001448	0.00172
NF2	-0.6546	5.642e-11	6.372e-09
RP11-178L8.4	-0.6549	1.848e-05	0.0003484
RHBDD3	-0.6563	3.763e-07	1.507e-05
CCR10	-0.6566	0.001765	0.01193
TMEM161A	-0.6569	6.113e-05	0.0008828
UQCC3	-0.6575	9.937e-06	0.0002178
MIIP	-0.6578	0.0001878	0.002089
GSDMD	-0.658	0.0002912	0.002914
LIPE	-0.6584	0.01036	0.04519
SCNN1D	-0.6585	0.01175	0.04953
PRR16	-0.6586	3.831e-07	1.529e-05
GPX1	-0.6594	3.667e-05	0.0006017
ZNF219	-0.6602	2.927e-05	0.0005019
SEMA6B	-0.6607	0.0001705	0.001932
C1orf86	-0.6611	0.0005958	0.005184
PLXNB2	-0.6622	7.152e-07	2.547e-05
UHRF1	-0.6627	7.511e-09	5.202e-07
RGS2	-0.6635	2.205e-12	3.29e-10
PLAUR	-0.6637	4.092e-12	5.638e-10
NACC2	-0.6639	1.819e-11	2.28e-09
TIMM13	-0.666	7.555e-05	0.001034
LRFN1	-0.6663	0.0001315	0.001606
CEBPD	-0.6671	1.301e-05	0.0002665
FGF5	-0.6671	0.0007349	0.006077
NACC1	-0.6679	3.319e-07	1.369e-05
NDUFB7	-0.668	0.002554	0.0158
TERT	-0.6682	1.258e-05	0.0002602
JPH2	-0.6687	0.001297	0.009403
HCN2	-0.6703	1.462e-05	0.0002947
ARHGDIA	-0.6706	3.006e-06	8.392e-05
NCLN	-0.6706	6.891e-06	0.0001649
CTB-54O9.9	-0.6707	0.001121	0.008402
TYMP	-0.6707	0.005113	0.02666
NEURL2	-0.671	0.00014	0.001676
ASPSCR1	-0.6718	0.0001803	0.002031
ISG15	-0.6721	0.001145	0.008526
PHRF1	-0.6727	1.35e-05	0.0002747
[truncated: 307 more rows]

## Sheet: +DOX 24hrs; -DOX48hrs
+DOX 24hrs/-DOX 48hrs over +DOX 24hrs
gene_name	log2 Ratio	pValue	fdr
INS	-3.728	7.383e-11	9.371e-09
INS-IGF2	-3.109	1.665e-08	1.323e-06
NGFR	-2.589	1.149e-47	1.768e-44
SERPINA3	-2.17	1.885e-68	5.803e-65
SERPINA3	-2.169	2.398e-70	9.842e-67
PLEKHS1	-2.04	1.863e-25	1.043e-22
NNMT	-1.857	2.478e-72	1.526e-68
IL21R	-1.69	2.128e-13	4.031e-11
AIM2	-1.686	1.218e-37	1.666e-34
TUBA1A	-1.663	3.37e-80	4.15e-76
TF	-1.536	1.619e-12	2.847e-10
WNT9A	-1.49	1.525e-13	3.029e-11
SPRED3	-1.479	4.385e-28	2.999e-25
S100B	-1.455	4.381e-16	1.226e-13
SPRR2D	-1.417	3.526e-11	4.878e-09
KCNN4	-1.415	2.704e-15	6.796e-13
CHAC1	-1.368	1.122e-11	1.645e-09
TM4SF1	-1.25	7.325e-25	3.758e-22
TSC22D3	-1.17	6.664e-21	2.564e-18
TRAF1	-1.149	1.514e-10	1.793e-08
HMGCS1	-1.141	9.325e-49	1.914e-45
SLC26A2	-1.131	2.416e-59	5.949e-56
NT5E	-1.111	1.658e-36	1.855e-33
INSIG1	-1.108	4.602e-48	8.095e-45
HLA-DRA	-1.104	4.793e-07	2.577e-05
KLF2	-1.097	5.436e-08	3.698e-06
MAP1B	-1.096	3.938e-17	1.224e-14
TTR	-1.093	3.95e-06	0.000161
GBP2	-1.081	4.219e-07	2.309e-05
CIITA	-1.053	1.346e-06	6.527e-05
CST7	-1.052	1.109e-06	5.508e-05
NDRG4	-1.03	2.408e-07	1.405e-05
ADM2	-1.03	7.816e-06	0.0002876
SPINK1	-1.027	0.000116	0.00268
ERO1LB	-1.01	1.465e-19	5.153e-17
COL13A1	-1.006	2.982e-06	0.0001262
ACSS2	-0.9936	3.358e-30	2.953e-27
SMAGP	-0.9795	1.111e-05	0.0003875
IL6	-0.9691	2.25e-07	1.326e-05
IFIT2	-0.9648	1.532e-08	1.225e-06
ASS1	-0.963	2.953e-06	0.0001255
ZNF404	-0.9601	1.907e-05	0.0005989
NRP1	-0.9578	3.704e-05	0.001073
CBS	-0.9493	4.743e-05	0.001321
CD96	-0.9453	2.271e-07	1.331e-05
XAGE3	-0.9349	2.804e-05	0.0008401
MMP8	-0.9343	6.269e-21	2.49e-18
CXCL8	-0.9312	7.228e-11	9.363e-09
TUBB2B	-0.9244	1.75e-12	3.034e-10
MYLK	-0.923	1.517e-12	2.707e-10
SECTM1	-0.9208	1.077e-08	8.962e-07
GRAMD1B	-0.9171	3.697e-05	0.001073
FAM20C	-0.904	1.844e-05	0.0005898
EFNA1	-0.8963	2.046e-13	3.994e-11
ACOX2	-0.8876	5.29e-07	2.82e-05
RCAN1	-0.8863	6.558e-34	6.729e-31
PRAMEF12	-0.8823	3.897e-05	0.001114
LCTL	-0.8793	4.176e-07	2.296e-05
ST6GALNAC2	-0.8758	3.299e-11	4.616e-09
TMEM178B	-0.8746	9.768e-08	6.297e-06
EDIL3	-0.8727	1.862e-05	0.0005925
MMP1	-0.8685	0.0003821	0.006821
CYB5R2	-0.8668	0.000113	0.002634
PDGFA	-0.858	7.806e-05	0.00199
CSRP1	-0.8563	2.201e-15	5.647e-13
MSMO1	-0.8556	2.063e-23	8.759e-21
CLCA2	-0.8528	5.181e-05	0.001414
NOV	-0.8463	1.893e-37	2.331e-34
LINGO2	-0.8459	0.0001025	0.002441
ITGA1	-0.845	3.364e-27	2.071e-24
H19	-0.8443	1.115e-07	7.077e-06
SHROOM4	-0.8428	3.135e-10	3.478e-08
LAMC2	-0.8426	0.0001488	0.003284
COL3A1	-0.8422	0.0005393	0.008819
NIPAL3	-0.8396	2.408e-23	9.884e-21
SLC12A8	-0.8384	7.506e-06	0.0002775
FOLR1	-0.8372	0.001396	0.01796
C12orf75	-0.8346	6.25e-05	0.001644
TM7SF2	-0.8296	1.545e-07	9.373e-06
IKZF2	-0.828	6.944e-10	6.84e-08
LCA5	-0.8248	7.152e-08	4.693e-06
COL5A3	-0.8228	2.869e-08	2.181e-06
SAMD9	-0.8216	6.668e-06	0.0002526
SLAMF9	-0.8215	1.33e-05	0.0004562
CFI	-0.8204	5.822e-16	1.593e-13
CADM1	-0.8203	2.712e-06	0.000118
CCDC80	-0.8174	1.294e-07	7.969e-06
CD24	-0.8161	0.0001777	0.00374
CAPN12	-0.8058	0.0002469	0.004842
DLG3	-0.804	1.049e-08	8.786e-07
C6orf165	-0.8002	0.0007418	0.01131
MATN2	-0.7989	5.828e-07	3.08e-05
AFAP1L2	-0.7971	0.0007168	0.01109
VWA5A	-0.7935	2.937e-05	0.0008757
ARRDC3	-0.7899	5.457e-12	8.295e-10
FABP7	-0.7862	0.0007519	0.0114
SCG2	-0.785	0.003142	0.03196
CXCL3	-0.7843	0.0007698	0.01159
HSPA6	-0.7836	0.0002534	0.004932
KRT15	-0.7807	1.768e-05	0.0005698
SLC2A3	-0.7779	1.236e-13	2.537e-11
BMP8B	-0.777	0.0003742	0.006696
RP11-385D13.1	-0.776	4.181e-06	0.0001694
NEGR1	-0.7751	0.0003385	0.006184
CPT1A	-0.773	1.785e-06	8.292e-05
FDCSP	-0.7715	0.0003914	0.006931
RAC2	-0.7707	0.0002962	0.005586
KLF4	-0.7663	1.051e-07	6.706e-06
ART3	-0.7592	3.723e-11	5.094e-09
CCDC109B	-0.7551	4.372e-08	3.076e-06
WDR54	-0.755	5.878e-06	0.0002262
ITGAX	-0.7541	0.0004543	0.007798
CLDN4	-0.7536	0.002494	0.0273
SERPINB8	-0.7533	3.167e-10	3.481e-08
TMC7	-0.7512	1.038e-05	0.0003673
EHD3	-0.7492	6.058e-06	0.0002324
WARS	-0.7464	5.296e-30	4.13e-27
IL11	-0.7464	0.0002121	0.004264
L1CAM	-0.7463	2.493e-08	1.943e-06
LRP2	-0.7457	5.114e-20	1.852e-17
ZCCHC24	-0.7456	4.154e-08	2.939e-06
SLC9A7	-0.7452	2.491e-06	0.0001092
ATL1	-0.7441	0.000353	0.006392
SLC6A9	-0.7356	0.002414	0.02661
IFITM2	-0.7343	0.000192	0.003967
MPP4	-0.7272	0.0003444	0.006265
RP11-23J9.5	-0.7264	0.001071	0.01479
OSMR	-0.7253	1.176e-15	3.147e-13
CLU	-0.725	4.5e-06	0.0001799
SLC2A6	-0.7228	0.001393	0.01794
ITGA9	-0.7218	0.002996	0.03095
BCL3	-0.7206	2.4e-05	0.0007334
NOVA2	-0.7169	3.938e-05	0.00112
FGF2	-0.7127	0.0004658	0.007966
KLF7	-0.7108	5.492e-10	5.498e-08
NDRG1	-0.7107	1.558e-09	1.432e-07
FRMD4A	-0.7104	1.564e-06	7.422e-05
ZPLD1	-0.71	0.00136	0.01766
YPEL2	-0.7094	4.694e-06	0.0001864
FAM134B	-0.7068	3.939e-06	0.000161
FADS2	-0.7062	1.586e-15	4.156e-13
NCAM2	-0.7042	0.001242	0.01649
RHOB	-0.7026	2.644e-10	2.986e-08
FAM84B	-0.6974	5.363e-27	3.144e-24
SCARA5	-0.6948	0.0007421	0.01131
A2M	-0.6912	5.366e-30	4.13e-27
SNTB1	-0.6884	1.51e-12	2.707e-10
C11orf91	-0.687	0.0006433	0.01017
CBLN3	-0.6847	0.00152	0.01925
IFITM3	-0.6839	4.739e-10	4.785e-08
SHISA4	-0.6839	6.229e-06	0.0002382
SH2D6	-0.6837	0.001555	0.01957
GLDC	-0.6823	0.003489	0.03439
HLA-DRB1	-0.682	0.001588	0.01985
SRPK3	-0.6813	8.011e-06	0.0002936
MYO6	-0.6685	5.893e-05	0.001567
FAM95B1	-0.6632	0.003097	0.0317
SUSD1	-0.6617	0.004505	0.04072
BIRC3	-0.6608	0.001985	0.02313
IFI44	-0.6607	0.003461	0.03421
NTM	-0.6599	0.00383	0.03673
CCDC113	-0.6582	7.858e-05	0.001999
SLCO4A1	-0.6579	0.006005	0.04965
NPAS3	-0.6541	0.003434	0.03404
NLRC5	-0.6521	7.158e-05	0.001844
TLN2	-0.6465	0.002982	0.03086
ARHGEF37	-0.6463	1.348e-05	0.0004598
ZSCAN30	-0.6456	1.09e-05	0.0003814
ZNF329	-0.6437	0.0002544	0.004932
FCRLA	-0.6412	2.107e-12	3.554e-10
LDLR	-0.6401	1.8e-20	6.717e-18
VEPH1	-0.6391	0.00401	0.03769
ANTXR1	-0.6377	5.998e-05	0.001585
OAZ3	-0.6377	0.003183	0.0322
NUCB2	-0.6349	1.6e-11	2.291e-09
IFI35	-0.6333	1.248e-07	7.76e-06
SPEG	-0.6329	0.001358	0.01766
ITGA5	-0.6326	3.395e-10	3.635e-08
C10orf10	-0.632	4.119e-09	3.59e-07
SPOCK1	-0.6278	1.031e-09	9.992e-08
WDR72	-0.6262	0.003237	0.03254
IL24	-0.6256	0.00228	0.02546
KLF9	-0.6237	3.561e-12	5.694e-10
FREM1	-0.6235	0.00475	0.04241
SCD	-0.6233	3.643e-24	1.794e-21
FAM46C	-0.6231	7.987e-05	0.002023
PPAP2B	-0.6226	0.004028	0.03783
SEPP1	-0.6216	0.004925	0.04353
HIST1H2AC	-0.6187	4.505e-07	2.433e-05
OSBPL10	-0.6177	3.899e-15	9.233e-13
DCBLD2	-0.617	2.223e-18	7.203e-16
AIM1	-0.6145	0.002434	0.02671
MPP3	-0.614	0.001246	0.01653
HIST1H4H	-0.6132	0.002947	0.03057
GPC1	-0.6132	0.003337	0.03322
CEBPD	-0.6122	0.0004423	0.007649
STC1	-0.6121	0.0003918	0.006931
SOCS3	-0.6114	1.401e-06	6.741e-05
ZNF860	-0.6101	0.005166	0.04492
ARHGAP29	-0.6086	6.691e-05	0.001745
TMTC2	-0.6076	4.07e-11	5.508e-09
PHF11	-0.6075	5.829e-05	0.001553
HMSD	-0.6051	0.004184	0.03884
PLXNB3	-0.6049	0.0007925	0.01177
HIST2H2BE	-0.6032	1.041e-05	0.0003674
PPP1R14C	-0.5996	0.001375	0.01777
CLIP3	-0.599	4.32e-05	0.00122
FBXO32	-0.5979	2.892e-16	8.282e-14
DMRT2	-0.5963	0.0007431	0.01131
KRCC1	-0.5953	0.0005588	0.009053
PLEKHG1	-0.5941	1.815e-05	0.0005834
SLFN5	-0.594	2.076e-13	3.994e-11
C10orf54	-0.5919	0.004225	0.03898
FSTL5	-0.5909	0.0001544	0.003371
RP11-53I6.2	-0.5907	2.995e-05	0.0008885
PLA2G4C	-0.5816	0.0001117	0.002615
BCL6	-0.5808	3.642e-10	3.866e-08
AHNAK2	-0.5804	3.644e-15	8.797e-13
GPR155	-0.5802	0.0005289	0.008713
ZNF608	-0.5794	1.995e-06	9.1e-05
GRIK2	-0.5776	2.38e-06	0.000105
PARP12	-0.5722	0.001175	0.01586
ZNF117	-0.5711	0.0008602	0.01253
RP11-144G6.12	-0.5667	0.001023	0.01428
PLCD4	-0.5665	0.0001137	0.002646
AHR	-0.5654	2.065e-12	3.531e-10
HTR7	-0.5642	0.001548	0.01953
MOCOS	-0.5624	5.837e-13	1.089e-10
PTGES	-0.5568	9.335e-05	0.002254
OAS3	-0.5563	0.003	0.03096
SGCB	-0.5516	0.005107	0.04463
MAP1A	-0.551	0.001363	0.01766
SCRG1	-0.5505	0.001133	0.01542
KIAA1549L	-0.5496	1.358e-05	0.000462
SIPA1L1	-0.549	1.451e-07	8.889e-06
TRIM16	-0.5485	4.912e-06	0.0001932
TMOD2	-0.5455	9.627e-08	6.239e-06
IFI6	-0.5438	0.005362	0.04601
HIPK2	-0.5432	2.603e-07	1.505e-05
SP140L	-0.5428	0.001922	0.0226
FAM47E-STBD1	-0.5402	1.97e-05	0.0006126
PRSS23	-0.5362	3.884e-08	2.822e-06
ALDH1L2	-0.5354	1.206e-09	1.142e-07
PDP1	-0.535	1.307e-16	3.833e-14
SH3BGRL3	-0.5333	8.584e-11	1.068e-08
RNF125	-0.5329	4.695e-12	7.226e-10
HERPUD1	-0.5326	7.796e-12	1.171e-09
PCK2	-0.5304	2.491e-06	0.0001092
RNA5SP392	-0.5293	0.002285	0.02549
ALDOC	-0.5286	0.0003345	0.006129
ITGB3	-0.5284	3.284e-07	1.838e-05
HIST1H1C	-0.5262	1.692e-05	0.000551
SEMA4B	-0.5253	0.0001124	0.002627
CADPS	-0.5248	3.084e-07	1.742e-05
ZNF284	-0.5238	0.006031	0.04977
FAM47E-STBD1	-0.5217	3.374e-05	0.0009909
HSD17B7	-0.5211	1.209e-05	0.000418
TCEAL3	-0.5192	0.003174	0.0322
TDRKH	-0.5174	0.0007753	0.01163
FHOD3	-0.5156	0.0001932	0.003972
PTRF	-0.5148	0.0001153	0.002669
PLAUR	-0.5114	4.055e-08	2.903e-06
NOX4	-0.5085	0.0002008	0.00409
WIPI1	-0.5082	3.993e-08	2.875e-06
GDNF	-0.5079	0.00213	0.02428
TIMP1	-0.5072	4.141e-09	3.59e-07
SAMD5	-0.5047	8.294e-05	0.002072
ZFP90	-0.504	0.000201	0.00409
MT-RNR1	-0.5026	4.069e-10	4.212e-08
SLITRK6	-0.502	0.0008981	0.0129
ATF3	-0.5013	6.957e-06	0.000262
DBNDD2	-0.4972	1.54e-05	0.0005151
SNX24	-0.496	1.331e-06	6.475e-05
LAMA4	-0.4934	6.952e-11	9.106e-09
PJA2	-0.4931	1.625e-09	1.482e-07
INMT-FAM188B	-0.4927	0.002492	0.0273
PPFIBP1	-0.4896	1.22e-10	1.488e-08
C15orf52	-0.4878	5.113e-07	2.737e-05
SLC16A4	-0.4858	7.128e-08	4.693e-06
EIF2AK3	-0.4823	4.246e-06	0.0001703
FADS1	-0.4821	9.893e-12	1.468e-09
HERC6	-0.4805	0.003069	0.03149
ZNF490	-0.4791	0.005457	0.04653
IRF1	-0.4784	0.001639	0.02033
ZNF766	-0.4754	0.0002794	0.005325
ITGA4	-0.4749	5.713e-09	4.885e-07
NUAK1	-0.4748	0.0004953	0.008297
HMGCR	-0.4741	1.759e-10	2.044e-08
RNF150	-0.4712	3.37e-07	1.878e-05
TANC2	-0.4706	5.629e-08	3.809e-06
RABL2A	-0.4706	0.004235	0.039
MYOF	-0.4692	3.661e-12	5.707e-10
MMP16	-0.4681	5.653e-10	5.614e-08
PRKD1	-0.4671	3.534e-06	0.000147
ARHGEF9	-0.4668	3.726e-05	0.001074
DTX2P1-UPK3BP1-PMS2P11	-0.4656	0.005369	0.04604
EHBP1	-0.4633	5.757e-09	4.889e-07
RASSF2	-0.463	0.002847	0.02986
ELOVL6	-0.4621	1.489e-07	9.077e-06
PFKFB4	-0.4612	1.373e-05	0.0004657
LTBP2	-0.461	0.003746	0.03618
STAT2	-0.4583	3.962e-09	3.485e-07
TSPAN15	-0.4581	0.004381	0.04005
INPP1	-0.4571	0.0005156	0.008556
BMS1P4	-0.4565	0.002772	0.02931
SQLE	-0.4564	5.817e-11	7.786e-09
APH1B	-0.4554	0.001186	0.01594
ARHGAP23	-0.4551	0.00542	0.04637
SSBP2	-0.4546	0.004004	0.03769
TENM3	-0.4536	1.613e-06	7.61e-05
LURAP1L	-0.4532	0.004525	0.04085
FAM107B	-0.4519	0.001553	0.01957
EPB41L1	-0.4517	0.003206	0.03234
KIAA1161	-0.4508	0.0004908	0.008252
SLC44A2	-0.4476	3.38e-05	0.0009909
STARD4	-0.4464	3.897e-08	2.822e-06
ARRDC4	-0.446	0.0007864	0.01172
SIPA1L2	-0.4431	0.0001603	0.003469
ZNF426	-0.4429	0.0007847	0.01172
MUC1	-0.442	0.004101	0.03828
KLF13	-0.44	5.197e-08	3.595e-06
FLT1	-0.4391	0.0002245	0.004488
USP53	-0.4387	4.101e-08	2.919e-06
PARP9	-0.4375	2.194e-06	9.826e-05
FDPS	-0.436	1.424e-10	1.702e-08
MR1	-0.4352	0.001629	0.02022
SECISBP2	-0.4341	6.175e-07	3.235e-05
IL13RA1	-0.4335	1.031e-07	6.615e-06
NAMPT	-0.4332	1.191e-09	1.137e-07
SIDT2	-0.4318	1.631e-05	0.000534
ITGA3	-0.4311	1.206e-05	0.000418
C14orf1	-0.4309	1.627e-05	0.000534
COL19A1	-0.4305	2.213e-05	0.0006778
GALC	-0.4293	0.001881	0.02227
TSC22D1	-0.4288	1.724e-10	2.021e-08
ACAT2	-0.4288	3.576e-08	2.621e-06
KLF6	-0.4284	1.423e-10	1.702e-08
SMIM14	-0.4251	0.0001492	0.003286
ETV6	-0.4244	1.729e-06	8.062e-05
TSPAN31	-0.4241	0.0004689	0.007996
ABLIM3	-0.424	0.002089	0.0239
CCDC53	-0.4238	0.0007614	0.01152
FAM214B	-0.4237	5.614e-06	0.0002167
TMEM173	-0.4226	2.431e-05	0.0007373
ARSD	-0.4224	0.002388	0.0264
SHC4	-0.4219	3.088e-08	2.304e-06
TAF9B	-0.4214	0.005467	0.04655
RBMS3	-0.4206	0.00143	0.01829
NCOA1	-0.4195	0.0003507	0.00636
MCAM	-0.4188	1.874e-07	1.12e-05
CARS	-0.4186	1.034e-08	8.724e-07
ARHGEF2	-0.4178	4.631e-06	0.0001845
ATP10B	-0.4172	0.003118	0.03181
ZNF616	-0.4149	0.004226	0.03898
MEIS3	-0.4148	0.00572	0.04798
DDX58	-0.4146	0.0005411	0.008824
KIAA1551	-0.4145	4.967e-05	0.001368
INPP5F	-0.4143	3.986e-10	4.195e-08
SQRDL	-0.4138	5.681e-05	0.001525
MVP	-0.4135	0.0009847	0.01389
OPHN1	-0.4134	0.001313	0.01715
MVK	-0.4132	0.000405	0.007124
ALPK1	-0.4118	0.00444	0.04037
RP11-290H9.2	-0.4114	0.000891	0.01285
SFRP1	-0.4103	1.27e-08	1.047e-06
PCDH9	-0.4099	0.005952	0.04937
ZNF549	-0.4083	0.001944	0.02282
IDI1	-0.4073	9.166e-10	8.957e-08
DOPEY2	-0.407	0.0001731	0.003675
TUBB2A	-0.4068	2.772e-08	2.133e-06
ZNF841	-0.4067	0.001283	0.01691
ENC1	-0.4063	1.275e-08	1.047e-06
AKAP6	-0.4063	7.386e-05	0.001891
FAM114A1	-0.4059	2.07e-06	9.403e-05
ZMYM5	-0.4058	0.0001435	0.003201
PTPN13	-0.4058	0.002004	0.02318
FLRT3	-0.4049	0.003453	0.03418
RNF145	-0.404	4.741e-10	4.785e-08
AACS	-0.4015	0.0006549	0.01034
SORBS2	-0.4002	3.897e-06	0.0001599
IRS2	-0.3989	1.088e-06	5.425e-05
SLC7A11	-0.3985	1.083e-05	0.0003797
ACLY	-0.3983	1.466e-09	1.357e-07
SLC37A2	-0.3976	0.0006078	0.009685
RP11-464F9.1	-0.3976	0.00265	0.02837
VEGFA	-0.3968	1.589e-05	0.0005246
ZNF641	-0.3958	0.002501	0.02732
ZNF425	-0.3941	0.003627	0.03536
TNFRSF21	-0.3938	8.425e-06	0.0003047
RGS16	-0.3938	0.0009009	0.01291
RAB4B	-0.3898	0.001083	0.0149
ZNF25	-0.3897	0.002607	0.02807
NRIP1	-0.3896	4.332e-05	0.001221
STPG1	-0.3896	0.001658	0.02044
ZNF274	-0.3893	0.0001434	0.003201
PHF21A	-0.3887	0.0001176	0.002702
THBS1	-0.3883	6.377e-08	4.267e-06
STAT3	-0.3874	1.375e-08	1.114e-06
GNE	-0.3874	9.819e-06	0.0003484
ZNF224	-0.3872	0.001131	0.01542
MT-RNR2	-0.3864	4.416e-10	4.532e-08
SYS1-DBNDD2	-0.3862	0.0005976	0.009544
RHOF	-0.3851	0.001994	0.02316
TMEM50B	-0.3845	2.255e-06	0.0001006
FMNL3	-0.3826	7.984e-07	4.079e-05
IL13RA2	-0.3822	2.703e-07	1.555e-05
ZBTB38	-0.3806	1.904e-06	8.746e-05
DTWD1	-0.3792	9.306e-05	0.002251
ZNF605	-0.3792	0.001513	0.01923
AIG1	-0.3792	0.002908	0.03029
CCNDBP1	-0.3786	0.0002356	0.004686
ATP2B4	-0.3782	4.003e-07	2.21e-05
MAP3K12	-0.3779	0.0003634	0.006555
TXNDC15	-0.3768	0.0003043	0.005685
PTCHD4	-0.3748	0.002272	0.02541
SOCS2	-0.3742	0.0001677	0.003578
CLMN	-0.3736	0.001048	0.01458
RP11-244H3.4	-0.3725	0.004058	0.038
PNRC1	-0.3717	0.001789	0.02153
SNTB2	-0.3695	1.888e-05	0.0005946
FDFT1	-0.3694	7.165e-08	4.693e-06
SFXN3	-0.3686	1.143e-07	7.217e-06
MSRB3	-0.3681	5.667e-05	0.001525
SATB2	-0.3679	0.0005203	0.008605
CDH19	-0.3662	0.0001332	0.003018
RCAN3	-0.3652	2.064e-05	0.0006384
ITGA6	-0.3639	7.247e-08	4.721e-06
TOM1L2	-0.3635	0.001001	0.01406
PLAT	-0.363	0.0003651	0.006563
DPYSL2	-0.3624	0.0001205	0.002762
LZTFL1	-0.3624	0.0006362	0.01007
TMX4	-0.3615	1.149e-07	7.221e-06
TNC	-0.3613	2.738e-08	2.12e-06
TNFRSF1A	-0.3613	8.727e-05	0.002145
ERAP1	-0.3608	0.0004796	0.008112
THBS3	-0.3565	0.003969	0.03753
PARP4	-0.3559	2.972e-07	1.686e-05
SEC31B	-0.3559	0.001626	0.02022
KAT2B	-0.3553	2.19e-06	9.826e-05
WWTR1	-0.3551	1.741e-07	1.045e-05
DHCR7	-0.3547	0.0001541	0.00337
NMRK1	-0.3545	0.004886	0.04335
AK4	-0.3527	0.003287	0.03283
DTX3L	-0.3526	5.097e-05	0.001395
CD59	-0.3519	2.859e-08	2.181e-06
SP110	-0.3516	0.003981	0.03757
CD55	-0.3499	0.0007455	0.01133
PMEPA1	-0.3498	0.00286	0.02995
ERBB3	-0.3491	5.312e-08	3.634e-06
STARD13	-0.348	0.002408	0.02657
MAP9	-0.3476	0.0004513	0.007782
DNAJB9	-0.3473	0.0002554	0.004944
TSPYL2	-0.3456	0.004484	0.04057
SYNE1	-0.3449	0.0005027	0.008398
EHD2	-0.3449	0.00168	0.02057
ICAM1	-0.3445	1.888e-05	0.0005946
GON4L	-0.3436	2.48e-05	0.0007503
SPRY2	-0.3426	7.804e-07	4.004e-05
RUNX1	-0.3421	4.89e-06	0.000193
TRIM4	-0.3412	0.001308	0.01709
ZNF84	-0.3396	0.001939	0.02278
GAS7	-0.339	4.364e-07	2.367e-05
LOXL2	-0.3387	0.001578	0.0198
FBXO17	-0.3387	0.003783	0.03643
DDIT3	-0.338	0.0003593	0.006497
IFIT1	-0.3373	0.00359	0.03513
STK17A	-0.3358	0.001191	0.01598
MYEF2	-0.3357	0.002246	0.02521
PCYT2	-0.3356	0.003848	0.03684
ACP6	-0.3351	0.0004981	0.008333
S100A10	-0.3348	9.272e-07	4.66e-05
ETV1	-0.3347	0.0004216	0.007373
ATP9A	-0.3347	0.002934	0.03047
DCUN1D3	-0.3346	0.005031	0.04416
IFI16	-0.3334	2.937e-06	0.0001255
KIF13B	-0.3328	0.0002096	0.004223
BTG1	-0.3322	3.326e-05	0.0009796
ZSCAN29	-0.3319	0.001193	0.01598
RAB13	-0.3315	3.641e-05	0.001065
FOXO1	-0.3304	0.005011	0.0441
RP11-548K23.11	-0.33	0.0001338	0.003023
TFE3	-0.3297	0.0003142	0.005836
MYD88	-0.3287	0.003629	0.03536
TNIK	-0.3285	0.0001758	0.003708
LMO4	-0.3279	0.0008895	0.01284
LACC1	-0.3273	0.004676	0.04181
TATDN1	-0.327	0.0004772	0.008112
CLIP1	-0.3268	2.819e-06	0.000121
TMEM135	-0.3267	8.953e-05	0.002187
KDELR3	-0.326	0.0001881	0.003912
NUPR1	-0.3259	0.0008274	0.01219
TMEM254	-0.3254	0.00498	0.04392
LIPA	-0.3251	2.742e-06	0.0001181
TMEM47	-0.3249	0.00314	0.03196
CD47	-0.3243	4.647e-05	0.001297
COG6	-0.324	0.003887	0.03703
TP53INP1	-0.3239	1.885e-05	0.0005946
UBR1	-0.3237	0.0003	0.005631
MBNL2	-0.3228	0.0002043	0.004132
SRGAP2	-0.3226	1.567e-06	7.422e-05
PCNXL2	-0.3223	0.005381	0.0461
CETN2	-0.3218	0.001389	0.01791
IL16	-0.3211	0.004008	0.03769
EPB41L2	-0.321	0.0002044	0.004132
PRDM4	-0.3206	5.377e-05	0.001462
CRELD1	-0.3194	0.0009466	0.0135
NSDHL	-0.3188	0.0003704	0.006648
GLT8D1	-0.3186	5.581e-05	0.00151
IFT88	-0.3172	0.004333	0.03971
TXNIP	-0.3168	0.0002984	0.005618
HBP1	-0.3161	0.0005974	0.009544
STRN3	-0.3158	0.001797	0.02157
ARFGAP3	-0.3155	0.001256	0.01662
KHDRBS3	-0.315	0.00112	0.01531
CTC-429P9.4	-0.3149	0.004124	0.03841
ACSL3	-0.3134	2.083e-06	9.43e-05
NBEA	-0.3129	0.005415	0.04637
GGPS1	-0.3127	0.0006917	0.01074
SPAG1	-0.3126	0.00176	0.02129
EIF2AK4	-0.3123	4.722e-06	0.0001869
COPA	-0.3108	4.108e-06	0.000167
CARHSP1	-0.3108	4.884e-05	0.001354
KIF13A	-0.3095	1.703e-05	0.0005533
CASP7	-0.3082	0.003743	0.03618
SOS2	-0.3081	0.003865	0.03697
HMGCL	-0.3081	0.004783	0.04268
CLCN6	-0.308	0.001088	0.01495
SYNC	-0.3071	0.0007326	0.01126
CXorf57	-0.3067	0.003262	0.03269
PLCL2	-0.3062	0.0009935	0.014
ITFG1	-0.3057	0.0006858	0.01069
SLC33A1	-0.3055	0.005579	0.04705
ZKSCAN5	-0.3051	0.0004369	0.007577
CNTNAP1	-0.3048	0.001596	0.01991
ZNF436	-0.3046	0.00375	0.03619
RASSF8	-0.3043	0.0002602	0.005013
PDE4D	-0.3024	0.002184	0.02479
PDE4DIP	-0.3021	0.0009776	0.01382
LPP	-0.302	0.000393	0.006942
TCTN2	-0.3018	0.002708	0.02884
OXSR1	-0.3017	7.298e-06	0.0002723
ITPR2	-0.3011	0.001185	0.01594
DPCD	-0.3007	0.006012	0.04968
ARHGAP21	-0.3006	1.75e-05	0.0005657
AHNAK	-0.3004	0.001775	0.02144
CRY2	-0.3001	0.004829	0.04301
LEF1	-0.2998	0.003995	0.03766
SCCPDH	-0.2991	8.064e-05	0.002035
MT-CYB	-0.2983	1.601e-05	0.0005272
RAB5B	-0.2967	7.824e-06	0.0002876
SEL1L	-0.2965	0.0001169	0.002696
WDR47	-0.2962	0.001658	0.02044
ABCA1	-0.2945	0.000296	0.005586
KCNS3	-0.2938	0.00351	0.03458
NREP	-0.293	0.001604	0.01998
DOCK5	-0.2924	0.002978	0.03083
SECISBP2L	-0.292	3.166e-05	0.0009352
CTD-2574D22.6	-0.2889	0.004917	0.04352
NBR1	-0.2888	0.0002666	0.005114
RAPH1	-0.2884	0.000889	0.01284
IFT22	-0.2883	0.003212	0.03236
MT-ATP8	-0.2877	0.0008211	0.01211
B4GALT5	-0.2876	7.046e-05	0.00182
ANXA1	-0.2874	7.377e-06	0.0002744
SALL1	-0.2874	0.001528	0.01934
FAM120B	-0.2868	0.001056	0.01464
TCTA	-0.2867	0.001253	0.01661
CALCOCO1	-0.2866	0.001643	0.02036
SUCO	-0.2864	0.0001827	0.003819
TNKS	-0.2857	0.001367	0.01768
KLHL36	-0.2856	0.001888	0.02233
MT-ND5	-0.2854	4.61e-05	0.00129
FAM177A1	-0.2854	0.00199	0.02313
NRP2	-0.284	1.823e-05	0.0005846
DST	-0.2838	7.884e-05	0.002002
MYL6	-0.2834	2.407e-05	0.0007337
DAG1	-0.2834	3.93e-05	0.00112
PLEKHG2	-0.2833	0.005273	0.04551
TNFRSF19	-0.283	0.00135	0.01759
SYNJ2	-0.2829	0.000964	0.01371
SPATA13	-0.2825	0.002917	0.03036
SC5D	-0.2823	0.001135	0.01543
SAMD4A	-0.2818	0.002004	0.02318
FBXL5	-0.2816	0.0005139	0.008551
SLC50A1	-0.2811	0.001042	0.01453
RAB5A	-0.2808	0.0002429	0.0048
CD109	-0.28	0.0001679	0.003578
TMSB10	-0.2798	2.986e-05	0.0008881
LRP8	-0.2796	8.15e-05	0.002044
UNC119B	-0.2795	0.001208	0.01616
ACSL4	-0.2794	0.0002409	0.004776
ALDH1A3	-0.2791	0.001587	0.01985
CLCN3	-0.2784	0.0001459	0.003237
BICD1	-0.2782	0.003459	0.03421
BBS4	-0.2782	0.005594	0.04711
IRF9	-0.2776	0.003926	0.03733
ERLEC1	-0.2775	0.0003093	0.00577
LRRD1	-0.2765	0.0001738	0.003677
KHNYN	-0.2764	0.0001589	0.003444
UBXN2B	-0.276	0.001785	0.0215
VEZF1	-0.2753	0.0007796	0.01168
ROCK2	-0.275	0.0001856	0.003874
SEMA3C	-0.2744	5.629e-05	0.00152
SKAP2	-0.2742	0.001047	0.01458
GOLGB1	-0.274	0.000623	0.009898
GOLGA7B	-0.2712	0.0001445	0.003216
NIPSNAP1	-0.271	0.00543	0.04642
SERPINB1	-0.2703	0.0003419	0.006228
MXI1	-0.2702	4.162e-05	0.001178
ABLIM1	0.2703	0.0006727	0.01052
PHTF2	0.2709	0.0003943	0.006954
CMC2	0.2711	0.0008746	0.01268
CNPPD1	0.2712	0.001062	0.0147
SLC6A15	0.2717	8.644e-05	0.002129
HSPE1	0.2719	5.315e-05	0.001448
CHAF1B	0.2727	0.0005367	0.008788
PSG4	0.2735	3.897e-05	0.001114
SLC3A2	0.274	6.026e-05	0.001589
SAV1	0.2745	0.003146	0.03196
TXN2	0.2747	0.003163	0.03211
SOX4	0.2753	0.001071	0.01479
SLC25A19	0.2753	0.002025	0.02337
MED28	0.2757	0.0005586	0.009053
RRP7A	0.2757	0.0007557	0.01145
TRPV1	0.2759	0.002417	0.02662
SLC35G1	0.2761	0.005692	0.0478
SUCLG1	0.2762	0.0003358	0.006143
VEGFB	0.2762	0.003236	0.03254
TBRG4	0.2764	0.003671	0.03568
PIK3R2	0.2765	0.003197	0.03229
ANXA5	0.277	6.895e-06	0.0002604
KIAA0907	0.2772	0.0001432	0.003201
TACC3	0.2777	0.001304	0.01707
FKBP4	0.2778	8.462e-05	0.002096
FAM101B	0.2784	0.005577	0.04705
PSMA7	0.2785	5.399e-05	0.001464
SZRD1	0.2786	0.0001147	0.00266
PIK3R2	0.2795	0.0004791	0.008112
FAM162A	0.2796	0.001074	0.01482
GMNN	0.2797	0.001949	0.02283
RFC3	0.2801	0.0002282	0.004554
REXO4	0.2801	0.004562	0.04115
POLR2H	0.2803	0.001052	0.0146
DCPS	0.2807	0.002423	0.02666
FBXO5	0.2814	0.001802	0.0216
UNK	0.2814	0.004983	0.04392
DDX39A	0.2822	0.0001951	0.004004
SLC25A5	0.2834	6.375e-06	0.000243
SH3BP1	0.2835	0.0008521	0.01246
MAZ	0.2846	0.001964	0.02299
H2AFZ	0.2852	7.007e-06	0.000263
PRMT7	0.2864	0.002906	0.03029
IFI30	0.2865	0.001922	0.0226
MYO9B	0.2866	0.002262	0.02536
MCM7	0.2871	1.862e-05	0.0005925
DDIAS	0.2873	0.003689	0.03573
PLD6	0.2875	0.004168	0.03877
MRPS25	0.288	2.12e-05	0.0006526
RANBP1	0.288	3.663e-05	0.001068
ITPA	0.2881	0.005436	0.04642
FEN1	0.2886	1.232e-05	0.000425
GRWD1	0.2887	0.003009	0.03101
CCAR2	0.289	0.000166	0.003561
INO80E	0.2904	0.003686	0.03573
LAMP1	0.2905	6.393e-05	0.001674
RRP9	0.2905	0.001974	0.02308
TRIM51	0.2908	0.002773	0.02931
PAPD7	0.291	0.0005935	0.009503
METTL9	0.2914	7.37e-05	0.00189
XRCC2	0.2917	0.0005366	0.008788
CABLES1	0.2927	9.455e-06	0.0003365
TIMM8A	0.2937	0.005941	0.04932
ORC1	0.2941	0.002899	0.03025
TBCD	0.2962	0.0009953	0.01401
FARP1	0.2964	0.0001971	0.004031
GIGYF1	0.2971	0.004459	0.04043
MOB3B	0.2978	0.001225	0.01634
P2RX5-TAX1BP3	0.2988	0.005587	0.04708
ESPL1	0.299	0.0001103	0.002591
TUBB4B	0.299	0.001102	0.01511
TEAD4	0.3001	0.003013	0.03101
RRAGD	0.3004	6.803e-05	0.001767
TCFL5	0.3006	0.001298	0.01701
TIAF1	0.3009	0.0008531	0.01246
PTMA	0.3011	1.93e-05	0.000603
SPSB1	0.3011	0.0003247	0.005985
NDUFB9	0.3015	3.12e-06	0.0001311
EXO1	0.3019	0.0007262	0.01121
PMPCA	0.3025	0.0003268	0.006014
YOD1	0.3026	8.496e-05	0.002096
UBE2S	0.3035	0.0002998	0.005631
NR2C2AP	0.3039	0.002383	0.02637
RANGAP1	0.3057	0.0005272	0.008702
IMP3	0.3058	0.0007889	0.01174
CLK3	0.3058	0.001227	0.01634
ELP5	0.3064	0.0005898	0.009457
MPC1	0.3074	0.00174	0.02109
TAX1BP3	0.3076	0.003245	0.03254
SH3PXD2A	0.3087	7.262e-06	0.0002718
CYC1	0.309	0.0001893	0.00393
ZNF511	0.3091	0.001023	0.01428
MGAT4B	0.3092	0.0001627	0.003509
PDDC1	0.3092	0.003679	0.03569
RRS1	0.3093	0.005436	0.04642
KIAA2013	0.3096	0.003604	0.03522
NASP	0.3099	3.382e-06	0.0001416
PGAM5	0.3103	0.0001327	0.003015
PTBP1	0.3104	0.0008393	0.0123
PLK1	0.3106	0.0002032	0.004129
RALY	0.3108	0.002227	0.02506
LA16c-306E5.2	0.3116	0.005937	0.04932
TCOF1	0.3119	0.0001615	0.003488
TBC1D7	0.3122	1.655e-06	7.747e-05
REPIN1	0.3129	0.0004284	0.007452
GPM6B	0.3134	0.00507	0.04441
MED15	0.314	0.005553	0.04702
SLC25A25	0.3142	0.001989	0.02313
DEXI	0.3144	0.002492	0.0273
SH3GLB2	0.3154	0.001145	0.01551
MRPL52	0.3165	0.003838	0.03677
KHSRP	0.3166	0.001717	0.02091
PLEKHO1	0.3172	0.003311	0.03298
RAB32	0.3175	2.791e-05	0.0008401
RIPK4	0.3176	0.002355	0.02612
SNRPF	0.3178	0.0002489	0.004865
PANK4	0.3187	0.002624	0.02815
SH3BP4	0.3189	1.297e-06	6.339e-05
NPTX1	0.32	0.003744	0.03618
WDR76	0.3202	0.002344	0.02602
ESCO2	0.3218	0.0004534	0.007798
MTG2	0.322	0.002865	0.02997
FOXRED2	0.3234	6.865e-05	0.00178
MBP	0.3235	3.599e-06	0.0001487
LRPAP1	0.3239	0.001692	0.02066
DUSP7	0.3244	0.00143	0.01829
LSM11	0.325	0.003557	0.03484
DAZAP1	0.3257	0.0002538	0.004932
EPHA2	0.3281	0.005618	0.04728
GRAMD1A	0.3287	0.003956	0.03751
TMEM120B	0.3298	0.0002473	0.004842
NARS2	0.3301	0.0001326	0.003015
MARCKS	0.3307	7.352e-07	3.82e-05
MCM10	0.3324	1.059e-05	0.0003726
SHPK	0.3325	0.0004547	0.007798
CDC25A	0.3327	5.812e-05	0.001552
CYTH1	0.3339	2.418e-05	0.0007353
CKS2	0.3344	7.705e-07	3.969e-05
CTNS	0.3354	0.0001176	0.002702
NDUFV1	0.3355	0.002836	0.02979
DBF4B	0.3357	0.0001811	0.003793
IFRD2	0.3367	0.0008147	0.01207
DHODH	0.3371	0.001282	0.01691
PUS1	0.3381	0.004222	0.03898
EXOSC3	0.3392	0.000721	0.01114
KLF16	0.3395	0.004945	0.04368
LINC00963	0.3404	0.00523	0.04532
HES1	0.3409	0.00338	0.03356
TRMU	0.3414	0.0002841	0.005391
HTR2B	0.3414	0.005484	0.0466
CDK2	0.3415	4.513e-08	3.157e-06
PLXNA1	0.3421	0.002035	0.02342
PCNA	0.3422	5.442e-07	2.888e-05
COA6	0.3423	0.0002571	0.004966
SAPCD1	0.3425	0.004197	0.03884
TRAP1	0.343	4.988e-05	0.001368
GCDH	0.3432	0.00181	0.0216
FBLN1	0.3437	0.002317	0.02577
FAM53B	0.3441	0.0002472	0.004842
ISOC2	0.3443	0.00459	0.04127
CLN3	0.345	0.0009687	0.01373
HOXD13	0.3458	0.005459	0.04653
ENOSF1	0.346	0.001803	0.0216
ENO3	0.3461	0.001795	0.02156
AXIN1	0.3465	0.002843	0.02984
NOL12	0.3477	0.002005	0.02318
CDC45	0.3482	5.137e-06	0.0002002
EMC6	0.349	0.00243	0.0267
RBM14	0.3492	0.0004302	0.007471
CLN6	0.3496	0.0001631	0.003511
NSMF	0.35	0.0033	0.0329
SRSF2	0.3512	6.486e-08	4.317e-06
USE1	0.3514	0.003888	0.03703
SLC29A1	0.3515	1.634e-06	7.678e-05
HYAL2	0.3517	0.001594	0.0199
HLA-F-AS1	0.3529	0.001187	0.01594
SURF6	0.3533	0.002266	0.02538
MRPS2	0.3538	0.0005155	0.008556
SERPINF1	0.3544	1.255e-07	7.767e-06
SHROOM2	0.3547	0.001227	0.01634
CLN3	0.3548	0.0005206	0.008605
NXT1	0.3551	0.002035	0.02342
PRPF31	0.3552	0.003811	0.0366
ORC6	0.3553	1.578e-05	0.0005224
RPL36	0.3578	0.003276	0.03275
DUSP23	0.3589	0.001811	0.0216
RP13-1032I1.10	0.3591	1.139e-05	0.0003962
RTEL1	0.3594	0.004334	0.03971
RGS2	0.3595	0.0008388	0.0123
EEF1D	0.3595	0.003592	0.03513
LUM	0.3598	0.0003169	0.00586
HAUS7	0.3601	0.003097	0.0317
ATP7A	0.3605	9.293e-05	0.002251
SMIM4	0.3608	0.002105	0.02405
DUS1L	0.3611	0.005534	0.04696
ZBED1	0.3612	0.0002625	0.005048
C21orf91	0.3636	0.0001097	0.002583
MYC	0.3643	3.668e-05	0.001068
ID3	0.3651	0.002274	0.02541
MFSD12	0.3663	0.0005505	0.008954
TK1	0.3669	0.001906	0.02248
THOC3	0.3673	0.0006675	0.01047
ADGRL1	0.3675	0.0007635	0.01152
SLC25A39	0.3682	0.004458	0.04043
UPF1	0.3695	0.0001745	0.003685
C9orf69	0.3699	0.004231	0.03899
RP11-164J13.1	0.3703	1.294e-06	6.339e-05
THAP4	0.3704	0.002075	0.0238
MRPL57	0.3714	0.0005728	0.00923
SLC24A5	0.3727	1.476e-06	7.07e-05
NAA60	0.3735	0.004413	0.04022
IVNS1ABP	0.3741	1.307e-08	1.066e-06
GATAD2A	0.3743	8.179e-05	0.002047
TREX2	0.3749	0.001828	0.02175
CCDC86	0.3751	0.0003647	0.006563
CENPB	0.3761	0.0008118	0.01204
FGD1	0.3762	8.098e-05	0.002039
SLC26A4	0.3764	0.001807	0.0216
MRPL23	0.3768	0.0001457	0.003237
TMCC2	0.3774	0.000608	0.009685
CDR2L	0.3778	0.003929	0.03733
GINS1	0.3781	1.923e-05	0.0006026
REEP4	0.3782	0.001949	0.02283
MAP3K14	0.3785	0.00319	0.03225
SNRPB	0.3791	6.403e-05	0.001674
LIG1	0.3809	4.214e-06	0.0001696
ASAH1	0.3811	3.499e-08	2.58e-06
SMS	0.3818	3.42e-09	3.029e-07
RP11-216L13.17	0.3818	0.001742	0.02109
PEPD	0.3821	5.194e-06	0.0002018
GSTP1	0.3822	0.0001355	0.003055
RIN2	0.3822	0.001903	0.02247
AURKB	0.383	1.817e-06	8.413e-05
RAD54L	0.3841	9.181e-05	0.00223
ARMC6	0.3847	0.004913	0.04352
ARFGAP1	0.3856	0.005461	0.04653
STRA13	0.3858	0.001518	0.01925
C9orf91	0.3867	1.701e-07	1.027e-05
RTEL1-TNFRSF6B	0.387	0.004136	0.03849
ZCCHC3	0.3871	0.0001985	0.004053
MRPL12	0.388	1.673e-05	0.0005465
AP5B1	0.388	0.00407	0.03803
POP7	0.3881	0.0007424	0.01131
YDJC	0.3888	0.0008198	0.01211
LRRN4CL	0.3889	6e-07	3.157e-05
CLPP	0.3895	0.001137	0.01544
UAP1L1	0.3898	1.344e-05	0.0004596
HIP1R	0.3901	0.002935	0.03047
THOP1	0.3907	0.0004933	0.008275
UQCRHL	0.3913	0.00452	0.04083
EFHD1	0.3915	9.088e-06	0.0003256
MCM5	0.3918	0.0003636	0.006555
KATNB1	0.3919	0.001176	0.01586
CAPN3	0.3931	2.755e-07	1.57e-05
HELLS	0.3931	3.493e-06	0.0001458
SH3GL1	0.3936	0.001724	0.02094
TWIST1	0.3966	0.005862	0.04883
LIMK1	0.397	0.0005406	0.008824
ATOH8	0.3976	0.001866	0.02211
RBM42	0.3989	0.005546	0.04702
CD81	0.399	5.063e-06	0.0001979
ITPK1	0.3999	8.744e-05	0.002145
HOXA10	0.4004	0.004595	0.04127
GMPR	0.4008	0.0007091	0.01098
BRD1	0.4011	0.002656	0.02841
CHAF1A	0.4018	8.439e-06	0.0003047
CHERP	0.4022	0.002611	0.02807
ACD	0.4032	0.000679	0.0106
P2RY11	0.4032	0.005175	0.04496
DGCR8	0.4057	1.978e-07	1.176e-05
SPHK1	0.407	0.003653	0.03553
TIFA	0.4081	0.002069	0.02377
GSG2	0.4082	0.0004777	0.008112
ID2	0.4084	0.0002752	0.005262
MYO10	0.4087	1.042e-09	1.002e-07
TTLL12	0.4094	0.001076	0.01482
ZMYND19	0.4096	0.002675	0.02856
ARHGDIA	0.4096	0.005041	0.04421
BCL7A	0.4099	4.805e-05	0.001335
SYDE1	0.41	0.003343	0.03322
KIF18B	0.4101	5.706e-05	0.001527
BCL2L12	0.411	0.0004832	0.008162
RNF44	0.411	0.0007396	0.01131
RABL6	0.4112	0.0006666	0.01047
TMEM259	0.4113	0.002953	0.03061
C16orf91	0.4113	0.005569	0.04703
ZNF362	0.4119	0.00179	0.02153
ATG4B	0.4127	0.0004547	0.007798
EN2	0.4146	4.57e-05	0.001282
E2F1	0.4147	8.909e-07	4.506e-05
ZBTB17	0.415	0.002731	0.02904
TCF3	0.4153	0.0025	0.02732
LRRC45	0.4153	0.002635	0.02824
CECR5	0.4161	4.202e-06	0.0001696
C19orf70	0.4163	0.004439	0.04037
MRPS34	0.4167	0.002143	0.02438
CDCA4	0.4168	0.0001692	0.003598
DNAAF5	0.4186	0.0001678	0.003578
FZR1	0.4188	0.005712	0.04794
RPS19BP1	0.4194	0.001015	0.01422
HIC2	0.4206	0.0001424	0.003194
FRMD3	0.421	0.0004248	0.007408
UPP1	0.4222	3.638e-07	2.018e-05
FRAT2	0.4233	0.000439	0.007603
PPP1R37	0.4243	0.002077	0.0238
TFAP4	0.4253	0.004569	0.04119
ITPKB	0.4256	2.967e-08	2.241e-06
APBA3	0.4266	0.001305	0.01707
PLXND1	0.4268	0.0001532	0.003362
HAUS8	0.4276	3.9e-05	0.001114
CALML4	0.4285	0.0001047	0.002479
IMPA2	0.4288	4.956e-05	0.001368
MEX3A	0.4295	2.103e-05	0.0006491
ILVBL	0.4305	0.002745	0.02915
ZNF367	0.4313	1.378e-05	0.000466
PRKCH	0.4318	0.0001863	0.003882
DYNC1I1	0.432	0.003777	0.03642
ALG10	0.4321	0.004364	0.03995
CLK1	0.4329	7.096e-07	3.702e-05
NTMT1	0.4333	0.0003168	0.00586
CDH24	0.435	0.001657	0.02044
ASRGL1	0.4362	7.332e-05	0.001885
QPCT	0.4371	3.272e-10	3.534e-08
PTGES2	0.438	0.002397	0.02647
SNX8	0.4385	0.0005431	0.008846
RRP1	0.4401	1.383e-06	6.677e-05
MYBL2	0.4402	6.082e-08	4.092e-06
LAGE3	0.4404	0.0001495	0.003288
SCML2	0.4405	0.005306	0.04569
WDR81	0.441	0.004911	0.04352
UNKL	0.4424	0.0001912	0.003957
C19orf25	0.4437	8.429e-05	0.002093
MYBBP1A	0.4447	9.456e-05	0.002274
NR4A1	0.4453	8.975e-05	0.002188
TOMM40	0.446	1.153e-06	5.679e-05
CPN1	0.4464	0.0002123	0.004264
PRADC1	0.4467	3.802e-05	0.001094
ADAM11	0.4474	0.005785	0.04834
SLC7A5	0.4477	8.232e-06	0.0002999
GPR143	0.448	1.485e-11	2.151e-09
CXCL1	0.448	2.956e-06	0.0001255
SGTA	0.448	0.0006651	0.01046
RAP2B	0.4482	1.489e-08	1.198e-06
ARFRP1	0.4503	0.0008672	0.01259
BAHCC1	0.4528	0.0002759	0.005266
RAB11FIP4	0.4534	0.003922	0.03732
THAP7	0.4536	0.0007324	0.01126
GALNT3	0.4548	1.425e-05	0.0004808
PPAN-P2RY11	0.455	0.001729	0.02098
GRK6	0.4553	8.324e-05	0.002075
SKP2	0.4557	2.74e-06	0.0001181
PTP4A3	0.4565	0.005188	0.04505
CYR61	0.4578	3.038e-08	2.281e-06
ARSI	0.4581	2.743e-06	0.0001181
CENPW	0.4581	6.462e-06	0.0002456
CDH3	0.4587	1.922e-06	8.798e-05
CD320	0.4588	0.00262	0.02813
TRMT2A	0.459	0.001257	0.01663
TXNDC16	0.4601	0.0008989	0.0129
ESRRA	0.4626	0.0009086	0.01299
PSMG4	0.4637	1.482e-05	0.0004971
TMEM8A	0.4646	0.0009471	0.0135
METTL12	0.466	0.001429	0.01829
RAP1GAP	0.467	9.923e-05	0.002372
LDB3	0.4676	0.004885	0.04335
UCK1	0.4688	1.145e-06	5.661e-05
VPS51	0.4693	0.00082	0.01211
CCDC124	0.4703	0.003966	0.03753
PTRH1	0.4706	0.002747	0.02915
WDR18	0.4709	0.003878	0.03701
SLC52A2	0.4732	0.003477	0.0343
EFHD2	0.474	0.0004059	0.00713
JRK	0.4746	1.83e-06	8.439e-05
AMY2B	0.4762	0.003342	0.03322
MRPS26	0.4765	1.547e-05	0.0005162
RHOT2	0.4767	0.003178	0.0322
MYO1D	0.477	1.234e-09	1.159e-07
KLF15	0.4778	0.005248	0.04538
RDH13	0.4786	2.127e-06	9.594e-05
LCAT	0.4796	0.0008643	0.01258
BAIAP2L2	0.4796	0.004036	0.03787
AURKAIP1	0.4804	0.0007468	0.01134
BAAT	0.4807	2.024e-09	1.819e-07
SS18L1	0.4809	3.228e-10	3.517e-08
NCLN	0.482	0.00222	0.02506
RASGRP3	0.4822	1.731e-08	1.366e-06
AMDHD2	0.4831	0.005017	0.0441
PUSL1	0.4841	0.001157	0.01565
WNK2	0.4848	0.0008659	0.01259
NR4A3	0.4849	1.219e-07	7.621e-06
GYPC	0.4856	7.947e-11	9.985e-09
PIM3	0.4857	0.0004681	0.007994
PKN3	0.4859	0.0005577	0.009053
PI15	0.4867	1.457e-09	1.357e-07
SBF1	0.4874	0.001467	0.01872
TMED1	0.4883	0.0008191	0.01211
TMEM161A	0.4893	0.00355	0.0348
TTC39A	0.4902	1.947e-05	0.0006068
ZNF696	0.4932	0.0001081	0.002551
FAM167B	0.4977	1.571e-05	0.0005215
MCM2	0.501	5.018e-09	4.32e-07
EVA1A	0.5011	8.487e-06	0.0003056
LMNB2	0.5015	1.432e-05	0.0004819
ACAN	0.5027	0.0002543	0.004932
MAT1A	0.5057	0.0001803	0.003783
SLC7A8	0.5063	5.279e-08	3.632e-06
XRCC3	0.5075	0.0006612	0.01041
ZNF114	0.5078	1.997e-09	1.808e-07
FLYWCH1	0.5081	0.003223	0.03245
RBM38	0.5092	0.004923	0.04353
SPHK2	0.5105	0.001664	0.02048
CTD-2349B8.1	0.5107	0.003977	0.03757
KCNAB2	0.5135	2.059e-10	2.37e-08
H2AFX	0.5151	0.000566	0.009133
NCOR2	0.5203	8.026e-05	0.002029
ANKRD9	0.5207	2.275e-06	0.0001011
MRPL34	0.5215	2.518e-07	1.462e-05
HTN1	0.5242	0.005568	0.04703
ATP13A2	0.5262	0.00053	0.008713
MAFK	0.5288	0.003793	0.03649
LGALS3	0.5291	1.259e-14	2.87e-12
TMEM201	0.5292	0.001092	0.01499
MEX3D	0.533	0.001696	0.02069
SPNS1	0.5345	0.0002912	0.005516
PRDM7	0.5358	2.84e-12	4.662e-10
CHCHD10	0.5361	8.095e-06	0.0002958
C7orf50	0.5362	0.005787	0.04834
STARD10	0.5365	4.311e-07	2.349e-05
MRPS12	0.5376	0.0001105	0.002591
ATAD3A	0.5379	0.002027	0.02337
C19orf48	0.5401	3.072e-06	0.0001296
DFNB31	0.5406	4.921e-05	0.001361
CORO7-PAM16	0.5407	0.002593	0.02799
FAM69B	0.5417	6.717e-05	0.001749
KCNIP3	0.5424	0.0004082	0.00716
RNF126	0.5427	0.0026	0.02804
GADD45B	0.5456	0.0001384	0.00311
CHCHD6	0.5465	1.563e-05	0.0005201
MRPL4	0.5469	0.0007636	0.01152
ELFN2	0.5479	0.002578	0.02794
AGPAT2	0.548	0.001719	0.02091
HAPLN3	0.5503	0.0007415	0.01131
RP11-264B17.3	0.5515	6.362e-05	0.00167
C20orf27	0.5518	0.0005196	0.008605
PLB1	0.5525	2.797e-05	0.0008401
TONSL	0.5533	0.0003889	0.006899
PRR5	0.5542	0.00182	0.02167
AC138969.4	0.5545	0.002101	0.02402
ZNF524	0.5547	0.00419	0.03884
ECSIT	0.5576	3.611e-06	0.0001487
TRMT61A	0.56	0.0009053	0.01296
SLC19A2	0.5605	2.721e-10	3.046e-08
FBXW9	0.562	0.0005812	0.009342
RELT	0.5621	7.529e-07	3.895e-05
CEP131	0.5628	0.004367	0.03995
FAM69A	0.5659	9.097e-06	0.0003256
PQLC1	0.5661	0.001892	0.02236
DUS3L	0.5673	0.002577	0.02794
PFKP	0.5679	2.262e-09	2.018e-07
SLC23A3	0.5689	0.001724	0.02094
CHRNA10	0.5694	0.004401	0.04017
SELO	0.5709	0.0001474	0.003261
GDF15	0.5727	4.976e-05	0.001368
HSD17B14	0.5739	0.0002319	0.00462
SAPCD2	0.5747	1.239e-05	0.0004262
SPATC1L	0.5758	0.003607	0.03522
CENPM	0.5768	0.0001334	0.003018
RAB38	0.5802	3.977e-17	1.224e-14
THEM6	0.5816	0.0004883	0.008225
DCT	0.583	6.595e-17	1.981e-14
POLD1	0.5859	0.00259	0.02799
CAPNS2	0.5898	0.005557	0.04703
AP000350.10	0.5922	0.002078	0.0238
C9orf16	0.5926	0.002524	0.02751
PSG9	0.5947	3.711e-05	0.001073
TPD52L1	0.5983	3.071e-12	4.975e-10
TIMM13	0.5988	0.0005829	0.009357
C1orf54	0.6006	0.005128	0.04475
RP11-315D16.2	0.6023	0.001181	0.01591
CLCN7	0.6064	5.949e-05	0.001579
TNFRSF14	0.6075	2.375e-06	0.000105
SLC45A2	0.6142	2.721e-19	9.307e-17
CLUH	0.6169	2.5e-05	0.0007546
SLC19A1	0.617	5.587e-06	0.0002163
CACNA1H	0.6189	0.001007	0.01412
MYB	0.621	0.0001911	0.003957
PWWP2B	0.6219	0.0002041	0.004132
ATP5D	0.6242	0.003633	0.03536
DPP7	0.6287	0.002168	0.02465
AC092718.1	0.6297	0.0001255	0.002872
AC005306.3	0.6321	0.005243	0.04537
CTC-550B14.6	0.6329	1.042e-06	5.217e-05
BRAT1	0.6331	0.0001734	0.003675
DNM3	0.6334	2.569e-12	4.274e-10
BOP1	0.6339	0.000316	0.005859
SOCS1	0.634	0.003104	0.03175
ST6GALNAC3	0.6367	1.723e-05	0.0005584
CTU2	0.6382	0.0006273	0.009941
FAM173A	0.6416	0.005018	0.0441
TELO2	0.6419	0.005132	0.04475
UBALD1	0.6472	0.001398	0.01796
RECQL4	0.6474	0.0004792	0.008112
CPTP	0.6474	0.001537	0.01943
CHTF18	0.6475	0.002225	0.02506
CORO7	0.6497	0.0007385	0.01131
HPDL	0.6505	1.001e-10	1.233e-08
AGBL3	0.6508	0.001362	0.01766
DLL3	0.6541	2.38e-08	1.866e-06
METRNL	0.6541	0.004193	0.03884
ATAD3B	0.6543	2.002e-05	0.0006209
SLC9A3R2	0.6544	0.005346	0.0459
C1orf233	0.6556	0.0009654	0.01371
LINC00116	0.6557	0.0006263	0.009938
CDT1	0.6583	2.919e-05	0.0008723
MRPL41	0.6595	0.002132	0.02428
PMEL	0.6599	4.622e-29	3.348e-26
WNT10B	0.6605	7.474e-05	0.001909
MIF	0.6613	0.003073	0.03151
SOX9	0.6615	0.0002434	0.004803
CTGF	0.6647	3.379e-15	8.322e-13
DOHH	0.6674	0.001989	0.02313
RGS1	0.669	1.834e-14	4.106e-12
CROCC	0.6703	0.0001005	0.002397
PDZRN3	0.6745	3.661e-12	5.707e-10
PLXNA2	0.6754	2.336e-10	2.663e-08
PKMYT1	0.6758	0.0002205	0.004415
NDUFS7	0.6791	0.003447	0.03415
ZNF703	0.6826	2.747e-07	1.57e-05
CTC-479C5.12	0.6845	8.845e-05	0.002165
SEMA6A	0.6857	5.595e-19	1.862e-16
SERPINE1	0.6861	0.0003341	0.006129
PSMB10	0.6867	0.0007811	0.01169
TYRP1	0.6881	1.705e-23	7.497e-21
SLC25A10	0.6939	9.357e-06	0.000334
SIVA1	0.6972	1.876e-05	0.0005946
ZNF668	0.6999	0.0002573	0.004966
CDK5R1	0.7053	1.51e-13	3.029e-11
MAMDC4	0.708	0.002885	0.03016
TRPM1	0.7085	4.997e-14	1.061e-11
AC009133.22	0.7089	0.003818	0.03664
COMTD1	0.7113	0.0003102	0.005772
FAM195A	0.7114	3.976e-05	0.001128
LRP3	0.7135	0.0004738	0.008068
C11orf96	0.7218	0.0004877	0.008225
GPR19	0.7222	2.933e-11	4.151e-09
CTD-2545M3.6	0.7232	0.005755	0.04817
C19orf26	0.7247	0.00445	0.04042
CTRL	0.7254	8.432e-06	0.0003047
HAS2	0.7444	2.182e-07	1.292e-05
NBL1	0.7486	2.133e-05	0.0006548
GNB1L	0.7496	0.003277	0.03275
RPUSD1	0.7497	0.0004215	0.007373
SCARNA15	0.756	3.252e-07	1.829e-05
AL589743.1	0.767	0.001143	0.01549
UBAP1L	0.7731	8.881e-07	4.506e-05
FAM207A	0.7771	1.507e-06	7.193e-05
SLC7A4	0.7779	3.198e-08	2.372e-06
CTC-490E21.12	0.7781	0.001518	0.01925
PPY	0.7824	7.438e-06	0.0002758
GDPD5	0.7869	8.587e-14	1.792e-11
MLANA	0.7927	1.627e-27	1.054e-24
CAPN15	0.795	0.0001635	0.003513
CTD-2649C14.2	0.8104	0.0009688	0.01373
TERT	0.8114	8.121e-05	0.002041
C14orf80	0.8204	0.002785	0.02941
BCAN	0.8212	0.0001579	0.003435
D4S234E	0.8253	9.115e-05	0.002218
GAPDHS	0.8284	8.489e-05	0.002096
APOE	0.8413	3.553e-06	0.0001473
SCARF2	0.8423	4.955e-06	0.0001943
CAB39L	0.8453	6.659e-24	3.154e-21
DUSP2	0.8616	4.711e-08	3.278e-06
MIR17HG	0.8678	4.427e-05	0.001244
SPATS1	0.913	9.77e-13	1.795e-10
CCDC85B	0.9175	0.001469	0.01872
RP11-444E17.6	0.927	4.253e-15	9.88e-13
HLX	0.9277	7.3e-11	9.363e-09
PPARGC1A	0.9486	4.928e-14	1.061e-11
ASB11	0.9725	2.228e-14	4.9e-12
TSPAN10	0.9761	8.929e-07	4.506e-05
CEACAM1	0.9807	2.977e-25	1.594e-22
ABCB5	0.9851	1.472e-23	6.713e-21
TCTE3	1.001	2.514e-06	0.0001098
BIRC7	1.07	4.07e-10	4.212e-08
LGI3	1.099	6.589e-11	8.723e-09
NMRK2	1.554	2.297e-32	2.175e-29
